# Supplementary material for: 3,3,9,9-Tetra­phenyl-2,4,8,10-tetra­oxa­spiro­[5.5]undeca­ne
Source: Acta Crystallogr Sect E Struct Rep Online. 2010 Oct 31;66(Pt 11):o3035. doi: 10.1107/S1600536810043795 (PMC3009283; doi:10.1107/S1600536810043795)
Supplement: Supplementary file 1 [file e-66-o3035-sup1.cif]

##############################################################################
###                                                                        ###
###        Electronic paper (Acta Crystallographica Section E)             ###
###                                                                        ###
##############################################################################
#                                                                            #
# This CIF contains the data in a paper accepted for publication in Acta     #
# Crystallographica Section E. It conforms to the requirements of Notes      #
# for Authors for Section E, and has been peer reviewed under the auspices   #
# of the IUCr Commission on Journals.                                        #
#                                                                            #
# Full details of the Crystallographic Information File format               #
# are given in the paper "The Crystallographic Information File (CIF):       #
# a New Standard Archive File for Crystallography" by S. R. Hall, F. H.      #
# Allen and I. D. Brown [Acta Cryst. (1991), A47, 655-685].                  #
#                                                                            #
# The current version of the core CIF dictionary is obtainable from          #
# ftp://ftp.iucr.org/pub/cif_core.dic. The current version number is 2.4.    #
#                                                                            #
# Software is freely available for graphical display of the structure(s) in  #
# this CIF.  For information consult the CIF home page http://www.iucr.org/  #
# cif/home.html                                                              #
#                                                                            #
# This file may be used for bona fide research purposes within the           #
# scientific community so long as proper attribution is given to the journal # 
# article from which it was obtained.                                        #
#                                                                            #
##############################################################################
                                             
data_I
_audit_creation_method     SHELXL97
_chemical_name_systematic
;
3,3,9,9-Tetraphenyl-2,4,8,10-tetraoxaspiro[5.5]undecane
;
_chemical_name_common     ?
_chemical_formula_moiety     'C31 H28 O4'
_chemical_formula_sum     'C31 H28 O4'
_chemical_formula_iupac     'C31 H28 O4'
_chemical_formula_weight     464.53
_chemical_melting_point     ?
_chemical_melting_point_gt     436
_chemical_melting_point_lt     437
_symmetry_cell_setting     triclinic
_symmetry_space_group_name_H-M     'P -1'
_symmetry_space_group_name_Hall     '-P 1'
loop_
    _symmetry_equiv_pos_as_xyz
    'x, y, z'
    '-x, -y, -z'
_cell_length_a     13.509(3)
_cell_length_b     13.790(3)
_cell_length_c     15.626(5)
_cell_angle_alpha     102.327(7)
_cell_angle_beta     104.199(6)
_cell_angle_gamma     112.170(4)
_cell_volume     2456.8(11)
_cell_formula_units_Z     4
_cell_measurement_reflns_used     13730
_cell_measurement_theta_min     2.56
_cell_measurement_theta_max     24.84
_cell_measurement_temperature     295(2)
_exptl_crystal_description     prism
_exptl_crystal_colour     colourless
_exptl_crystal_size_max     0.26
_exptl_crystal_size_mid     0.22
_exptl_crystal_size_min     0.20
_exptl_crystal_density_diffrn     1.256
_exptl_crystal_density_meas     ?
_exptl_crystal_density_method     'not measured'
_exptl_crystal_F_000     984
_exptl_absorpt_coefficient_mu     0.082
_exptl_absorpt_correction_type     multi-scan
_exptl_absorpt_process_details     '(SADABS; Bruker, 2000)'
_exptl_absorpt_correction_T_min     0.9790
_exptl_absorpt_correction_T_max     0.9838
_exptl_special_details
;
;
_diffrn_ambient_temperature     295(2)
_diffrn_radiation_type     MoK\a
_diffrn_radiation_wavelength     0.71073
_diffrn_radiation_source     'fine-focus sealed tube'
_diffrn_radiation_monochromator     graphite
_diffrn_measurement_device_type     'Bruker APEXII CCD'
_diffrn_measurement_method     '\f and \w'
_diffrn_detector_area_resol_mean     ?
_diffrn_reflns_number     13730
_diffrn_reflns_av_R_equivalents     0.0257
_diffrn_reflns_av_sigmaI/netI     0.0545
_diffrn_reflns_theta_min     1.43
_diffrn_reflns_theta_max     25.00
_diffrn_reflns_theta_full     25.00
_diffrn_measured_fraction_theta_max     0.989
_diffrn_measured_fraction_theta_full     0.989
_diffrn_reflns_limit_h_min     -14
_diffrn_reflns_limit_h_max     16
_diffrn_reflns_limit_k_min     -16
_diffrn_reflns_limit_k_max     15
_diffrn_reflns_limit_l_min     -14
_diffrn_reflns_limit_l_max     18
_refine_special_details
;
Refinement of <i>F</i>^2^ against ALL reflections. The weighted <i>R</i>-factor
<i>wR</i> and goodness of fit <i>S</i> are based on <i>F</i>^2^, conventional
<i>R</i>-factors <i>R</i> are based on <i>F</i>, with <i>F</i> set to zero for
negative <i>F</i>^2^. The threshold expression of <i>F</i>^2^ >
\s(<i>F</i>^2^) is used only for calculating <i>R</i>-factors(gt) <i>etc</i>.
and is not relevant to the choice of reflections for refinement.
<i>R</i>-factors based on <i>F</i>^2^ are statistically about twice as large
as those based on <i>F</i>, and <i>R</i>- factors based on ALL data will be
even larger.
;
_reflns_number_total     8545
_reflns_number_gt     5355
_reflns_threshold_expression     I>2\s(I)
_refine_ls_structure_factor_coef     Fsqd
_refine_ls_matrix_type     full
_refine_ls_R_factor_all     0.0936
_refine_ls_R_factor_gt     0.0527
_refine_ls_wR_factor_gt     0.1432
_refine_ls_wR_factor_ref     0.1955
_refine_ls_goodness_of_fit_ref     1.012
_refine_ls_restrained_S_all     1.012
_refine_ls_number_reflns     8545
_refine_ls_number_parameters     631
_refine_ls_number_restraints     1
_refine_ls_hydrogen_treatment     constr
_refine_ls_weighting_scheme     calc
_refine_ls_weighting_details
       'calc w = 1/[\s^2^(Fo^2^)+(0.1020P)^2^+0.5251P] where P=(Fo^2^+2Fc^2^)/3'
_atom_sites_solution_hydrogens     geom
_atom_sites_solution_primary     direct
_atom_sites_solution_secondary     difmap
_refine_ls_shift/su_max     0.000
_refine_ls_shift/su_mean     0.000
_refine_diff_density_max     0.230
_refine_diff_density_min     -0.278
_refine_ls_extinction_method     none
_refine_ls_extinction_coef     ?
loop_
    _atom_type_symbol
    _atom_type_description
    _atom_type_scat_dispersion_real
    _atom_type_scat_dispersion_imag
    _atom_type_scat_source
    'C' 'C' 0.0033 0.0016
                         'International Tables Vol C Tables 4.2.6.8 and 6.1.1.4'
    'H' 'H' 0.0000 0.0000
                         'International Tables Vol C Tables 4.2.6.8 and 6.1.1.4'
    'O' 'O' 0.0106 0.0060
                         'International Tables Vol C Tables 4.2.6.8 and 6.1.1.4'
_computing_data_collection     'SMART (Bruker, 2000)'
_computing_cell_refinement     'SAINT (Bruker, 2000)'
_computing_data_reduction     'SAINT (Bruker, 2000)'
_computing_structure_solution     'SHELXTL (Sheldrick, 2008)'
_computing_structure_refinement     'SHELXTL (Sheldrick, 2008)'
_computing_molecular_graphics     'SHELXTL (Sheldrick, 2008)'
_computing_publication_material     'SHELXTL (Sheldrick, 2008)'
loop_
    _atom_site_type_symbol
    _atom_site_label
    _atom_site_fract_x
    _atom_site_fract_y
    _atom_site_fract_z
    _atom_site_U_iso_or_equiv
    _atom_site_adp_type
    _atom_site_calc_flag
    _atom_site_refinement_flags
    _atom_site_occupancy
    _atom_site_disorder_assembly
    _atom_site_disorder_group
    C C1 0.5250(2) 0.5283(2) 0.82950(19) 0.0472(7) Uani d . 1 . .
    H H1A 0.5400 0.5658 0.8947 0.057 Uiso calc R 1 . .
    H H1B 0.4457 0.4718 0.8013 0.057 Uiso calc R 1 . .
    C C2 0.5446(2) 0.6118(2) 0.77849(17) 0.0406(6) Uani d . 1 . .
    C C3 0.6715(2) 0.6927(2) 0.82180(18) 0.0456(7) Uani d . 1 . .
    H H3A 0.6888 0.7465 0.7897 0.055 Uiso calc R 1 . .
    H H3B 0.6910 0.7329 0.8874 0.055 Uiso calc R 1 . .
    C C4 0.4723(2) 0.6725(2) 0.78827(18) 0.0483(7) Uani d . 1 . .
    H H4A 0.4881 0.7069 0.8543 0.058 Uiso calc R 1 . .
    H H4B 0.4925 0.7310 0.7611 0.058 Uiso calc R 1 . .
    C C5 0.5090(2) 0.5550(2) 0.67320(17) 0.0436(6) Uani d . 1 . .
    H H5A 0.5278 0.6110 0.6434 0.052 Uiso calc R 1 . .
    H H5B 0.5509 0.5128 0.6626 0.052 Uiso calc R 1 . .
    C C6 0.7171(2) 0.5520(2) 0.85862(17) 0.0403(6) Uani d . 1 . .
    C C7 0.7748(2) 0.4827(2) 0.82801(17) 0.0439(6) Uani d . 1 . .
    C C8 0.7288(3) 0.3705(2) 0.81755(19) 0.0546(7) Uani d . 1 . .
    H H8 0.6618 0.3373 0.8291 0.066 Uiso calc R 1 . .
    C C9 0.7821(3) 0.3071(3) 0.7899(2) 0.0638(9) Uani d . 1 . .
    H H9 0.7514 0.2322 0.7840 0.077 Uiso calc R 1 . .
    C C10 0.8781(3) 0.3544(3) 0.7717(2) 0.0764(11) Uani d . 1 . .
    H H10 0.9124 0.3112 0.7519 0.092 Uiso calc R 1 . .
    C C11 0.9263(3) 0.4654(3) 0.7817(3) 0.0847(12) Uani d . 1 . .
    H H11 0.9932 0.4974 0.7697 0.102 Uiso calc R 1 . .
    C C12 0.8742(2) 0.5292(3) 0.8100(2) 0.0671(9) Uani d . 1 . .
    H H12 0.9066 0.6044 0.8170 0.080 Uiso calc R 1 . .
    C C13 0.7661(2) 0.6058(2) 0.96562(17) 0.0417(6) Uani d . 1 . .
    C C14 0.7190(3) 0.5509(3) 1.0212(2) 0.0544(7) Uani d . 1 . .
    H H14 0.6522 0.4838 0.9932 0.065 Uiso calc R 1 . .
    C C15 0.7706(3) 0.5954(3) 1.1181(2) 0.0705(10) Uani d . 1 . .
    H H15 0.7382 0.5582 1.1549 0.085 Uiso calc R 1 . .
    C C16 0.8688(3) 0.6935(4) 1.1597(2) 0.0752(11) Uani d . 1 . .
    H H16 0.9028 0.7233 1.2248 0.090 Uiso calc R 1 . .
    C C17 0.9178(3) 0.7485(3) 1.1057(2) 0.0685(9) Uani d . 1 . .
    H H17 0.9855 0.8147 1.1342 0.082 Uiso calc R 1 . .
    C C18 0.8662(2) 0.7051(2) 1.00877(19) 0.0525(7) Uani d . 1 . .
    H H18 0.8990 0.7428 0.9724 0.063 Uiso calc R 1 . .
    C C19 0.3205(2) 0.5361(2) 0.64462(17) 0.0419(6) Uani d . 1 . .
    C C20 0.1985(2) 0.4453(2) 0.61579(17) 0.0426(6) Uani d . 1 . .
    C C21 0.1780(2) 0.3370(2) 0.60770(19) 0.0501(7) Uani d . 1 . .
    H H21 0.2386 0.3190 0.6185 0.060 Uiso calc R 1 . .
    C C22 0.0671(3) 0.2551(3) 0.5835(2) 0.0593(8) Uani d . 1 . .
    H H22 0.0539 0.1824 0.5779 0.071 Uiso calc R 1 . .
    C C23 -0.0232(3) 0.2806(3) 0.5677(2) 0.0604(8) Uani d . 1 . .
    H H23 -0.0974 0.2254 0.5514 0.072 Uiso calc R 1 . .
    C C24 -0.0032(3) 0.3877(3) 0.5761(3) 0.0725(10) Uani d . 1 . .
    H H24 -0.0642 0.4053 0.5658 0.087 Uiso calc R 1 . .
    C C25 0.1072(2) 0.4705(3) 0.5999(2) 0.0638(8) Uani d . 1 . .
    H H25 0.1199 0.5430 0.6051 0.077 Uiso calc R 1 . .
    C C26 0.3259(2) 0.6120(2) 0.58554(18) 0.0437(6) Uani d . 1 . .
    C C27 0.3225(2) 0.7116(2) 0.6153(2) 0.0570(8) Uani d . 1 . .
    H H27 0.3221 0.7370 0.6753 0.068 Uiso calc R 1 . .
    C C28 0.3198(3) 0.7751(3) 0.5571(3) 0.0719(10) Uani d . 1 . .
    H H28 0.3168 0.8420 0.5779 0.086 Uiso calc R 1 . .
    C C29 0.3214(3) 0.7383(4) 0.4689(3) 0.0819(12) Uani d . 1 . .
    H H29 0.3208 0.7809 0.4301 0.098 Uiso calc R 1 . .
    C C30 0.3240(3) 0.6396(4) 0.4381(2) 0.0742(10) Uani d . 1 . .
    H H30 0.3238 0.6145 0.3778 0.089 Uiso calc R 1 . .
    C C31 0.3270(2) 0.5760(3) 0.49551(19) 0.0581(8) Uani d . 1 . .
    H H31 0.3296 0.5091 0.4739 0.070 Uiso calc R 1 . .
    C C32 0.1745(2) 0.2197(2) 0.34555(18) 0.0433(6) Uani d . 1 . .
    H H32A 0.1880 0.2826 0.3237 0.052 Uiso calc R 1 . .
    H H32B 0.1858 0.2455 0.4116 0.052 Uiso calc R 1 . .
    C C33 0.0521(2) 0.1305(2) 0.29122(17) 0.0445(6) Uani d . 1 . .
    C C34 0.0392(2) 0.0302(2) 0.32237(19) 0.0501(7) Uani d . 1 . .
    H H34A 0.0450 0.0488 0.3875 0.060 Uiso calc R 1 . .
    H H34B -0.0359 -0.0315 0.2848 0.060 Uiso calc R 1 . .
    C C35 0.0254(2) 0.0994(2) 0.18545(17) 0.0467(7) Uani d . 1 . .
    H H35A 0.0429 0.1660 0.1685 0.056 Uiso calc R 1 . .
    H H35B 0.0731 0.0667 0.1686 0.056 Uiso calc R 1 . .
    C C36 -0.0318(2) 0.1720(2) 0.31093(18) 0.0487(7) Uani d . 1 . .
    H H36A -0.0210 0.1887 0.3770 0.058 Uiso calc R 1 . .
    H H36B -0.0168 0.2401 0.2968 0.058 Uiso calc R 1 . .
    C C37 0.2397(2) 0.0832(2) 0.36191(17) 0.0420(6) Uani d . 1 . .
    C C38 0.3157(2) 0.0397(2) 0.32644(17) 0.0429(6) Uani d . 1 . .
    C C39 0.3208(3) 0.0369(2) 0.2383(2) 0.0599(8) Uani d . 1 . .
    H H39 0.2763 0.0604 0.2008 0.072 Uiso calc R 1 . .
    C C40 0.3903(3) 0.0001(3) 0.2057(2) 0.0724(10) Uani d . 1 . .
    H H40 0.3923 -0.0010 0.1464 0.087 Uiso calc R 1 . .
    C C41 0.4571(3) -0.0350(3) 0.2597(2) 0.0697(9) Uani d . 1 . .
    H H41 0.5056 -0.0580 0.2380 0.084 Uiso calc R 1 . .
    C C42 0.4512(3) -0.0357(3) 0.3459(2) 0.0676(9) Uani d . 1 . .
    H H42 0.4937 -0.0620 0.3820 0.081 Uiso calc R 1 . .
    C C43 0.3824(3) 0.0026(2) 0.3794(2) 0.0553(7) Uani d . 1 . .
    H H43 0.3809 0.0036 0.4387 0.066 Uiso calc R 1 . .
    C C44 0.2730(2) 0.1143(2) 0.46846(17) 0.0416(6) Uani d . 1 . .
    C C45 0.2173(2) 0.0406(3) 0.5081(2) 0.0556(8) Uani d . 1 . .
    H H45 0.1542 -0.0270 0.4698 0.067 Uiso calc R 1 . .
    C C46 0.2547(3) 0.0667(3) 0.6047(2) 0.0718(10) Uani d . 1 . .
    H H46 0.2157 0.0176 0.6311 0.086 Uiso calc R 1 . .
    C C47 0.3499(3) 0.1655(3) 0.6616(2) 0.0682(9) Uani d . 1 . .
    H H47 0.3756 0.1827 0.7264 0.082 Uiso calc R 1 . .
    C C48 0.4066(3) 0.2383(3) 0.6225(2) 0.0601(8) Uani d . 1 . .
    H H48 0.4710 0.3048 0.6609 0.072 Uiso calc R 1 . .
    C C49 0.3683(2) 0.2132(2) 0.52624(18) 0.0481(7) Uani d . 1 . .
    H H49 0.4068 0.2632 0.5002 0.058 Uiso calc R 1 . .
    C C50 -0.1712(2) 0.0584(2) 0.15671(17) 0.0440(6) Uani d . 1 . .
    C C51 -0.2886(2) -0.0445(2) 0.11423(17) 0.0404(6) Uani d . 1 . .
    C C52 -0.2966(3) -0.1480(2) 0.1128(2) 0.0568(8) Uani d . 1 . .
    H H52 -0.2302 -0.1552 0.1350 0.068 Uiso calc R 1 . .
    C C53 -0.4011(3) -0.2399(3) 0.0791(2) 0.0611(8) Uani d . 1 . .
    H H53 -0.4050 -0.3087 0.0791 0.073 Uiso calc R 1 . .
    C C54 -0.4999(3) -0.2311(3) 0.0454(2) 0.0550(7) Uani d . 1 . .
    H H54 -0.5706 -0.2940 0.0215 0.066 Uiso calc R 1 . .
    C C55 -0.4943(3) -0.1302(3) 0.0469(2) 0.0666(9) Uani d . 1 . .
    H H55 -0.5613 -0.1237 0.0254 0.080 Uiso calc R 1 . .
    C C56 -0.3890(2) -0.0370(3) 0.0805(2) 0.0584(8) Uani d . 1 . .
    H H56 -0.3858 0.0315 0.0804 0.070 Uiso calc R 1 . .
    C C57 -0.1705(2) 0.1521(2) 0.12028(17) 0.0431(6) Uani d . 1 . .
    C C58 -0.1490(2) 0.1561(2) 0.03813(19) 0.0498(7) Uani d . 1 . .
    H H58 -0.1306 0.1037 0.0072 0.060 Uiso calc R 1 . .
    C C59 -0.1551(3) 0.2387(3) 0.0022(2) 0.0657(8) Uani d U 1 . .
    H H59 -0.1411 0.2407 -0.0529 0.079 Uiso calc R 1 . .
    C C60 -0.1812(3) 0.3161(3) 0.0467(2) 0.0653(8) Uani d U 1 . .
    H H60 -0.1829 0.3721 0.0230 0.078 Uiso calc R 1 . .
    C C61 -0.2053(3) 0.3124(3) 0.1271(2) 0.0615(8) Uani d . 1 . .
    H H61 -0.2261 0.3639 0.1561 0.074 Uiso calc R 1 . .
    C C62 -0.1984(2) 0.2318(2) 0.1642(2) 0.0517(7) Uani d . 1 . .
    H H62 -0.2127 0.2308 0.2194 0.062 Uiso calc R 1 . .
    O O1 0.59843(14) 0.47657(14) 0.82486(12) 0.0465(5) Uani d . 1 . .
    O O2 0.73780(14) 0.63359(15) 0.81425(12) 0.0444(4) Uani d . 1 . .
    O O3 0.38922(14) 0.48245(15) 0.63265(12) 0.0457(5) Uani d . 1 . .
    O O4 0.35231(15) 0.59668(15) 0.74173(11) 0.0466(5) Uani d . 1 . .
    O O5 0.12532(15) -0.00276(14) 0.31258(12) 0.0490(5) Uani d . 1 . .
    O O6 0.25474(14) 0.17839(14) 0.33426(12) 0.0419(4) Uani d . 1 . .
    O O7 -0.09301(15) 0.02172(15) 0.13444(12) 0.0459(5) Uani d . 1 . .
    O O8 -0.14763(15) 0.09070(15) 0.25580(11) 0.0481(5) Uani d . 1 . .
loop_
    _atom_site_aniso_label
    _atom_site_aniso_U_11
    _atom_site_aniso_U_22
    _atom_site_aniso_U_33
    _atom_site_aniso_U_12
    _atom_site_aniso_U_13
    _atom_site_aniso_U_23
    C1 0.0328(14) 0.0589(17) 0.0487(16) 0.0171(13) 0.0154(12) 0.0224(13)
    C2 0.0362(14) 0.0513(16) 0.0370(14) 0.0206(12) 0.0138(11) 0.0181(12)
    C3 0.0413(15) 0.0506(16) 0.0435(15) 0.0165(13) 0.0140(12) 0.0227(12)
    C4 0.0439(16) 0.0586(17) 0.0359(14) 0.0226(14) 0.0091(12) 0.0113(12)
    C5 0.0361(15) 0.0568(17) 0.0447(15) 0.0252(13) 0.0170(12) 0.0196(12)
    C6 0.0309(14) 0.0481(15) 0.0375(14) 0.0125(12) 0.0100(11) 0.0190(11)
    C7 0.0372(15) 0.0512(17) 0.0349(14) 0.0183(13) 0.0063(11) 0.0100(12)
    C8 0.0625(19) 0.063(2) 0.0440(16) 0.0314(16) 0.0175(14) 0.0240(14)
    C9 0.083(3) 0.064(2) 0.0513(18) 0.0458(19) 0.0152(17) 0.0192(15)
    C10 0.063(2) 0.087(3) 0.067(2) 0.051(2) 0.0045(17) -0.0031(19)
    C11 0.0421(19) 0.084(3) 0.098(3) 0.0208(19) 0.0225(18) -0.008(2)
    C12 0.0393(17) 0.060(2) 0.080(2) 0.0125(15) 0.0205(15) 0.0016(16)
    C13 0.0407(15) 0.0525(16) 0.0403(14) 0.0277(13) 0.0149(12) 0.0187(12)
    C14 0.0621(19) 0.0673(19) 0.0567(18) 0.0411(16) 0.0285(15) 0.0335(15)
    C15 0.092(3) 0.108(3) 0.056(2) 0.072(3) 0.040(2) 0.047(2)
    C16 0.085(3) 0.120(3) 0.0393(17) 0.074(3) 0.0155(18) 0.0181(19)
    C17 0.055(2) 0.085(2) 0.0463(18) 0.0338(18) 0.0028(15) 0.0015(16)
    C18 0.0445(17) 0.0606(18) 0.0441(16) 0.0211(15) 0.0115(13) 0.0126(13)
    C19 0.0391(15) 0.0537(16) 0.0356(13) 0.0237(13) 0.0153(11) 0.0131(11)
    C20 0.0413(15) 0.0524(17) 0.0374(14) 0.0233(13) 0.0151(11) 0.0167(12)
    C21 0.0472(17) 0.0583(18) 0.0535(17) 0.0306(15) 0.0200(13) 0.0208(14)
    C22 0.0523(19) 0.0568(19) 0.0614(19) 0.0178(16) 0.0198(15) 0.0199(15)
    C23 0.0436(18) 0.065(2) 0.064(2) 0.0179(16) 0.0193(14) 0.0200(16)
    C24 0.0417(19) 0.086(3) 0.098(3) 0.0330(18) 0.0246(17) 0.039(2)
    C25 0.0396(17) 0.067(2) 0.094(2) 0.0270(16) 0.0272(16) 0.0341(18)
    C26 0.0317(14) 0.0541(17) 0.0421(15) 0.0168(12) 0.0107(11) 0.0188(12)
    C27 0.0503(18) 0.0587(19) 0.0546(18) 0.0233(15) 0.0085(14) 0.0200(15)
    C28 0.0496(19) 0.065(2) 0.087(3) 0.0193(16) 0.0035(17) 0.0360(19)
    C29 0.056(2) 0.089(3) 0.075(3) 0.006(2) 0.0052(18) 0.052(2)
    C30 0.051(2) 0.109(3) 0.0482(19) 0.018(2) 0.0123(15) 0.040(2)
    C31 0.0486(18) 0.077(2) 0.0415(16) 0.0223(16) 0.0139(13) 0.0220(14)
    C32 0.0441(16) 0.0445(15) 0.0464(15) 0.0224(13) 0.0154(12) 0.0214(12)
    C33 0.0438(15) 0.0530(16) 0.0360(14) 0.0201(13) 0.0121(12) 0.0197(12)
    C34 0.0392(16) 0.0552(17) 0.0470(16) 0.0134(13) 0.0097(12) 0.0225(13)
    C35 0.0450(16) 0.0613(18) 0.0394(14) 0.0263(14) 0.0167(12) 0.0218(13)
    C36 0.0452(16) 0.0615(18) 0.0358(14) 0.0223(14) 0.0129(12) 0.0153(12)
    C37 0.0365(14) 0.0384(14) 0.0429(14) 0.0100(12) 0.0078(11) 0.0195(11)
    C38 0.0412(15) 0.0386(14) 0.0413(15) 0.0130(12) 0.0106(12) 0.0135(11)
    C39 0.081(2) 0.0571(19) 0.0539(18) 0.0398(17) 0.0258(16) 0.0251(14)
    C40 0.094(3) 0.071(2) 0.058(2) 0.038(2) 0.0380(19) 0.0191(17)
    C41 0.061(2) 0.079(2) 0.068(2) 0.0341(19) 0.0256(17) 0.0147(18)
    C42 0.065(2) 0.075(2) 0.059(2) 0.0405(18) 0.0102(16) 0.0132(16)
    C43 0.0576(19) 0.0617(19) 0.0458(16) 0.0298(16) 0.0133(14) 0.0175(14)
    C44 0.0391(15) 0.0480(16) 0.0392(14) 0.0198(13) 0.0126(11) 0.0195(12)
    C45 0.0469(17) 0.0644(19) 0.0616(19) 0.0238(15) 0.0182(14) 0.0372(15)
    C46 0.072(2) 0.114(3) 0.071(2) 0.056(2) 0.0407(19) 0.063(2)
    C47 0.077(2) 0.104(3) 0.0431(17) 0.060(2) 0.0207(17) 0.0271(18)
    C48 0.061(2) 0.070(2) 0.0457(17) 0.0386(17) 0.0067(14) 0.0117(15)
    C49 0.0488(17) 0.0480(16) 0.0435(15) 0.0204(14) 0.0124(12) 0.0158(12)
    C50 0.0434(15) 0.0604(18) 0.0342(13) 0.0269(14) 0.0176(12) 0.0170(12)
    C51 0.0389(15) 0.0508(16) 0.0394(14) 0.0242(13) 0.0171(11) 0.0194(12)
    C52 0.0471(18) 0.060(2) 0.0646(19) 0.0289(16) 0.0163(14) 0.0202(15)
    C53 0.069(2) 0.0461(17) 0.065(2) 0.0276(17) 0.0197(16) 0.0173(14)
    C54 0.0500(18) 0.0530(18) 0.0535(17) 0.0174(15) 0.0172(14) 0.0151(14)
    C55 0.0443(18) 0.068(2) 0.080(2) 0.0214(16) 0.0124(16) 0.0298(17)
    C56 0.0432(17) 0.0532(18) 0.081(2) 0.0244(15) 0.0169(15) 0.0282(16)
    C57 0.0369(15) 0.0509(16) 0.0372(14) 0.0164(13) 0.0101(11) 0.0176(12)
    C58 0.0445(16) 0.0705(19) 0.0444(15) 0.0319(15) 0.0171(12) 0.0260(14)
    C59 0.061(2) 0.086(2) 0.0522(18) 0.0287(18) 0.0182(15) 0.0382(16)
    C60 0.0502(19) 0.065(2) 0.080(2) 0.0230(16) 0.0130(16) 0.0404(17)
    C61 0.0511(19) 0.0553(19) 0.073(2) 0.0254(15) 0.0137(16) 0.0206(16)
    C62 0.0472(17) 0.0599(18) 0.0529(17) 0.0292(15) 0.0182(13) 0.0187(14)
    O1 0.0319(10) 0.0497(11) 0.0537(11) 0.0141(9) 0.0122(8) 0.0218(9)
    O2 0.0371(10) 0.0552(11) 0.0443(10) 0.0183(9) 0.0163(8) 0.0264(8)
    O3 0.0372(10) 0.0539(11) 0.0467(10) 0.0242(9) 0.0140(8) 0.0128(8)
    O4 0.0421(11) 0.0633(12) 0.0353(9) 0.0256(9) 0.0153(8) 0.0137(8)
    O5 0.0378(10) 0.0422(10) 0.0499(11) 0.0090(9) 0.0044(8) 0.0138(8)
    O6 0.0394(10) 0.0444(10) 0.0456(10) 0.0186(8) 0.0151(8) 0.0232(8)
    O7 0.0391(10) 0.0592(12) 0.0405(10) 0.0248(9) 0.0139(8) 0.0150(8)
    O8 0.0446(11) 0.0642(12) 0.0342(10) 0.0213(10) 0.0160(8) 0.0187(8)
_geom_special_details
;
All e.s.d.'s (except the e.s.d. in the dihedral angle between two l.s. planes)
are estimated using the full covariance matrix. The cell e.s.d.'s are taken
into account individually in the estimation of e.s.d.'s in distances, angles
and torsion angles; correlations between e.s.d.'s in cell parameters are only
used when they are defined by crystal symmetry. An approximate (isotropic)
treatment of cell e.s.d.'s is used for estimating e.s.d.'s involving l.s.
planes.
;
loop_
    _geom_bond_atom_site_label_1
    _geom_bond_atom_site_label_2
    _geom_bond_site_symmetry_2
    _geom_bond_distance
    _geom_bond_publ_flag
    C1 O1 . 1.430(3) ?
    C1 C2 . 1.515(4) ?
    C1 H1A . 0.9700 ?
    C1 H1B . 0.9700 ?
    C2 C3 . 1.519(3) ?
    C2 C4 . 1.521(4) ?
    C2 C5 . 1.526(3) ?
    C3 O2 . 1.429(3) ?
    C3 H3A . 0.9700 ?
    C3 H3B . 0.9700 ?
    C4 O4 . 1.438(3) ?
    C4 H4A . 0.9700 ?
    C4 H4B . 0.9700 ?
    C5 O3 . 1.423(3) ?
    C5 H5A . 0.9700 ?
    C5 H5B . 0.9700 ?
    C6 O2 . 1.420(3) ?
    C6 O1 . 1.421(3) ?
    C6 C7 . 1.517(4) ?
    C6 C13 . 1.530(3) ?
    C7 C12 . 1.380(4) ?
    C7 C8 . 1.387(4) ?
    C8 C9 . 1.390(4) ?
    C8 H8 . 0.9300 ?
    C9 C10 . 1.345(5) ?
    C9 H9 . 0.9300 ?
    C10 C11 . 1.374(5) ?
    C10 H10 . 0.9300 ?
    C11 C12 . 1.386(5) ?
    C11 H11 . 0.9300 ?
    C12 H12 . 0.9300 ?
    C13 C18 . 1.385(4) ?
    C13 C14 . 1.385(4) ?
    C14 C15 . 1.386(4) ?
    C14 H14 . 0.9300 ?
    C15 C16 . 1.364(5) ?
    C15 H15 . 0.9300 ?
    C16 C17 . 1.377(5) ?
    C16 H16 . 0.9300 ?
    C17 C18 . 1.384(4) ?
    C17 H17 . 0.9300 ?
    C18 H18 . 0.9300 ?
    C19 O3 . 1.410(3) ?
    C19 O4 . 1.433(3) ?
    C19 C20 . 1.524(4) ?
    C19 C26 . 1.531(4) ?
    C20 C21 . 1.383(4) ?
    C20 C25 . 1.383(4) ?
    C21 C22 . 1.387(4) ?
    C21 H21 . 0.9300 ?
    C22 C23 . 1.373(4) ?
    C22 H22 . 0.9300 ?
    C23 C24 . 1.369(4) ?
    C23 H23 . 0.9300 ?
    C24 C25 . 1.389(4) ?
    C24 H24 . 0.9300 ?
    C25 H25 . 0.9300 ?
    C26 C27 . 1.375(4) ?
    C26 C31 . 1.394(4) ?
    C27 C28 . 1.395(4) ?
    C27 H27 . 0.9300 ?
    C28 C29 . 1.372(5) ?
    C28 H28 . 0.9300 ?
    C29 C30 . 1.361(5) ?
    C29 H29 . 0.9300 ?
    C30 C31 . 1.385(4) ?
    C30 H30 . 0.9300 ?
    C31 H31 . 0.9300 ?
    C32 O6 . 1.432(3) ?
    C32 C33 . 1.516(4) ?
    C32 H32A . 0.9700 ?
    C32 H32B . 0.9700 ?
    C33 C36 . 1.514(4) ?
    C33 C34 . 1.526(4) ?
    C33 C35 . 1.528(3) ?
    C34 O5 . 1.428(3) ?
    C34 H34A . 0.9700 ?
    C34 H34B . 0.9700 ?
    C35 O7 . 1.434(3) ?
    C35 H35A . 0.9700 ?
    C35 H35B . 0.9700 ?
    C36 O8 . 1.432(3) ?
    C36 H36A . 0.9700 ?
    C36 H36B . 0.9700 ?
    C37 O5 . 1.425(3) ?
    C37 O6 . 1.427(3) ?
    C37 C38 . 1.523(4) ?
    C37 C44 . 1.530(3) ?
    C38 C43 . 1.386(4) ?
    C38 C39 . 1.388(4) ?
    C39 C40 . 1.373(4) ?
    C39 H39 . 0.9300 ?
    C40 C41 . 1.375(5) ?
    C40 H40 . 0.9300 ?
    C41 C42 . 1.370(4) ?
    C41 H41 . 0.9300 ?
    C42 C43 . 1.381(4) ?
    C42 H42 . 0.9300 ?
    C43 H43 . 0.9300 ?
    C44 C45 . 1.380(4) ?
    C44 C49 . 1.383(4) ?
    C45 C46 . 1.385(4) ?
    C45 H45 . 0.9300 ?
    C46 C47 . 1.378(5) ?
    C46 H46 . 0.9300 ?
    C47 C48 . 1.370(5) ?
    C47 H47 . 0.9300 ?
    C48 C49 . 1.383(4) ?
    C48 H48 . 0.9300 ?
    C49 H49 . 0.9300 ?
    C50 O7 . 1.415(3) ?
    C50 O8 . 1.433(3) ?
    C50 C57 . 1.517(4) ?
    C50 C51 . 1.534(4) ?
    C51 C56 . 1.381(4) ?
    C51 C52 . 1.385(4) ?
    C52 C53 . 1.370(4) ?
    C52 H52 . 0.9300 ?
    C53 C54 . 1.371(4) ?
    C53 H53 . 0.9300 ?
    C54 C55 . 1.360(4) ?
    C54 H54 . 0.9300 ?
    C55 C56 . 1.385(4) ?
    C55 H55 . 0.9300 ?
    C56 H56 . 0.9300 ?
    C57 C58 . 1.391(4) ?
    C57 C62 . 1.393(4) ?
    C58 C59 . 1.392(4) ?
    C58 H58 . 0.9300 ?
    C59 C60 . 1.355(5) ?
    C59 H59 . 0.9300 ?
    C60 C61 . 1.378(4) ?
    C60 H60 . 0.9300 ?
    C61 C62 . 1.381(4) ?
    C61 H61 . 0.9300 ?
    C62 H62 . 0.9300 ?
loop_
    _geom_angle_atom_site_label_1
    _geom_angle_atom_site_label_2
    _geom_angle_atom_site_label_3
    _geom_angle_site_symmetry_1
    _geom_angle_site_symmetry_3
    _geom_angle
    _geom_angle_publ_flag
    O1 C1 C2 . . 110.7(2) ?
    O1 C1 H1A . . 109.5 ?
    C2 C1 H1A . . 109.5 ?
    O1 C1 H1B . . 109.5 ?
    C2 C1 H1B . . 109.5 ?
    H1A C1 H1B . . 108.1 ?
    C1 C2 C3 . . 106.6(2) ?
    C1 C2 C4 . . 111.1(2) ?
    C3 C2 C4 . . 110.9(2) ?
    C1 C2 C5 . . 111.7(2) ?
    C3 C2 C5 . . 110.9(2) ?
    C4 C2 C5 . . 105.8(2) ?
    O2 C3 C2 . . 110.0(2) ?
    O2 C3 H3A . . 109.7 ?
    C2 C3 H3A . . 109.7 ?
    O2 C3 H3B . . 109.7 ?
    C2 C3 H3B . . 109.7 ?
    H3A C3 H3B . . 108.2 ?
    O4 C4 C2 . . 110.7(2) ?
    O4 C4 H4A . . 109.5 ?
    C2 C4 H4A . . 109.5 ?
    O4 C4 H4B . . 109.5 ?
    C2 C4 H4B . . 109.5 ?
    H4A C4 H4B . . 108.1 ?
    O3 C5 C2 . . 110.47(19) ?
    O3 C5 H5A . . 109.6 ?
    C2 C5 H5A . . 109.6 ?
    O3 C5 H5B . . 109.6 ?
    C2 C5 H5B . . 109.6 ?
    H5A C5 H5B . . 108.1 ?
    O2 C6 O1 . . 111.09(19) ?
    O2 C6 C7 . . 106.6(2) ?
    O1 C6 C7 . . 105.5(2) ?
    O2 C6 C13 . . 111.4(2) ?
    O1 C6 C13 . . 111.83(19) ?
    C7 C6 C13 . . 110.1(2) ?
    C12 C7 C8 . . 118.3(3) ?
    C12 C7 C6 . . 121.1(3) ?
    C8 C7 C6 . . 120.6(2) ?
    C7 C8 C9 . . 120.5(3) ?
    C7 C8 H8 . . 119.7 ?
    C9 C8 H8 . . 119.7 ?
    C10 C9 C8 . . 119.9(3) ?
    C10 C9 H9 . . 120.0 ?
    C8 C9 H9 . . 120.0 ?
    C9 C10 C11 . . 121.1(3) ?
    C9 C10 H10 . . 119.4 ?
    C11 C10 H10 . . 119.4 ?
    C10 C11 C12 . . 119.3(3) ?
    C10 C11 H11 . . 120.4 ?
    C12 C11 H11 . . 120.4 ?
    C7 C12 C11 . . 120.9(3) ?
    C7 C12 H12 . . 119.6 ?
    C11 C12 H12 . . 119.6 ?
    C18 C13 C14 . . 118.8(3) ?
    C18 C13 C6 . . 120.0(2) ?
    C14 C13 C6 . . 120.9(3) ?
    C13 C14 C15 . . 120.4(3) ?
    C13 C14 H14 . . 119.8 ?
    C15 C14 H14 . . 119.8 ?
    C16 C15 C14 . . 120.1(3) ?
    C16 C15 H15 . . 119.9 ?
    C14 C15 H15 . . 119.9 ?
    C15 C16 C17 . . 120.3(3) ?
    C15 C16 H16 . . 119.9 ?
    C17 C16 H16 . . 119.9 ?
    C16 C17 C18 . . 119.9(3) ?
    C16 C17 H17 . . 120.0 ?
    C18 C17 H17 . . 120.0 ?
    C17 C18 C13 . . 120.4(3) ?
    C17 C18 H18 . . 119.8 ?
    C13 C18 H18 . . 119.8 ?
    O3 C19 O4 . . 111.13(19) ?
    O3 C19 C20 . . 107.2(2) ?
    O4 C19 C20 . . 105.10(19) ?
    O3 C19 C26 . . 110.9(2) ?
    O4 C19 C26 . . 111.2(2) ?
    C20 C19 C26 . . 111.2(2) ?
    C21 C20 C25 . . 119.1(3) ?
    C21 C20 C19 . . 120.4(2) ?
    C25 C20 C19 . . 120.6(3) ?
    C20 C21 C22 . . 120.1(3) ?
    C20 C21 H21 . . 119.9 ?
    C22 C21 H21 . . 119.9 ?
    C23 C22 C21 . . 120.6(3) ?
    C23 C22 H22 . . 119.7 ?
    C21 C22 H22 . . 119.7 ?
    C24 C23 C22 . . 119.5(3) ?
    C24 C23 H23 . . 120.3 ?
    C22 C23 H23 . . 120.3 ?
    C23 C24 C25 . . 120.6(3) ?
    C23 C24 H24 . . 119.7 ?
    C25 C24 H24 . . 119.7 ?
    C20 C25 C24 . . 120.1(3) ?
    C20 C25 H25 . . 119.9 ?
    C24 C25 H25 . . 119.9 ?
    C27 C26 C31 . . 118.3(3) ?
    C27 C26 C19 . . 122.6(2) ?
    C31 C26 C19 . . 119.0(3) ?
    C26 C27 C28 . . 121.1(3) ?
    C26 C27 H27 . . 119.5 ?
    C28 C27 H27 . . 119.5 ?
    C29 C28 C27 . . 119.6(4) ?
    C29 C28 H28 . . 120.2 ?
    C27 C28 H28 . . 120.2 ?
    C30 C29 C28 . . 120.1(3) ?
    C30 C29 H29 . . 120.0 ?
    C28 C29 H29 . . 120.0 ?
    C29 C30 C31 . . 120.7(3) ?
    C29 C30 H30 . . 119.7 ?
    C31 C30 H30 . . 119.7 ?
    C30 C31 C26 . . 120.2(3) ?
    C30 C31 H31 . . 119.9 ?
    C26 C31 H31 . . 119.9 ?
    O6 C32 C33 . . 111.3(2) ?
    O6 C32 H32A . . 109.4 ?
    C33 C32 H32A . . 109.4 ?
    O6 C32 H32B . . 109.4 ?
    C33 C32 H32B . . 109.4 ?
    H32A C32 H32B . . 108.0 ?
    C36 C33 C32 . . 110.7(2) ?
    C36 C33 C34 . . 110.7(2) ?
    C32 C33 C34 . . 106.9(2) ?
    C36 C33 C35 . . 106.4(2) ?
    C32 C33 C35 . . 111.1(2) ?
    C34 C33 C35 . . 111.0(2) ?
    O5 C34 C33 . . 111.1(2) ?
    O5 C34 H34A . . 109.4 ?
    C33 C34 H34A . . 109.4 ?
    O5 C34 H34B . . 109.4 ?
    C33 C34 H34B . . 109.4 ?
    H34A C34 H34B . . 108.0 ?
    O7 C35 C33 . . 110.8(2) ?
    O7 C35 H35A . . 109.5 ?
    C33 C35 H35A . . 109.5 ?
    O7 C35 H35B . . 109.5 ?
    C33 C35 H35B . . 109.5 ?
    H35A C35 H35B . . 108.1 ?
    O8 C36 C33 . . 111.2(2) ?
    O8 C36 H36A . . 109.4 ?
    C33 C36 H36A . . 109.4 ?
    O8 C36 H36B . . 109.4 ?
    C33 C36 H36B . . 109.4 ?
    H36A C36 H36B . . 108.0 ?
    O5 C37 O6 . . 110.10(19) ?
    O5 C37 C38 . . 105.9(2) ?
    O6 C37 C38 . . 105.07(19) ?
    O5 C37 C44 . . 112.3(2) ?
    O6 C37 C44 . . 111.0(2) ?
    C38 C37 C44 . . 112.1(2) ?
    C43 C38 C39 . . 117.3(3) ?
    C43 C38 C37 . . 122.5(2) ?
    C39 C38 C37 . . 120.2(2) ?
    C40 C39 C38 . . 121.2(3) ?
    C40 C39 H39 . . 119.4 ?
    C38 C39 H39 . . 119.4 ?
    C39 C40 C41 . . 120.7(3) ?
    C39 C40 H40 . . 119.7 ?
    C41 C40 H40 . . 119.7 ?
    C42 C41 C40 . . 119.1(3) ?
    C42 C41 H41 . . 120.4 ?
    C40 C41 H41 . . 120.4 ?
    C41 C42 C43 . . 120.2(3) ?
    C41 C42 H42 . . 119.9 ?
    C43 C42 H42 . . 119.9 ?
    C42 C43 C38 . . 121.4(3) ?
    C42 C43 H43 . . 119.3 ?
    C38 C43 H43 . . 119.3 ?
    C45 C44 C49 . . 119.1(2) ?
    C45 C44 C37 . . 121.2(2) ?
    C49 C44 C37 . . 119.3(2) ?
    C44 C45 C46 . . 120.3(3) ?
    C44 C45 H45 . . 119.8 ?
    C46 C45 H45 . . 119.8 ?
    C47 C46 C45 . . 120.0(3) ?
    C47 C46 H46 . . 120.0 ?
    C45 C46 H46 . . 120.0 ?
    C48 C47 C46 . . 119.9(3) ?
    C48 C47 H47 . . 120.0 ?
    C46 C47 H47 . . 120.0 ?
    C47 C48 C49 . . 120.2(3) ?
    C47 C48 H48 . . 119.9 ?
    C49 C48 H48 . . 119.9 ?
    C48 C49 C44 . . 120.4(3) ?
    C48 C49 H49 . . 119.8 ?
    C44 C49 H49 . . 119.8 ?
    O7 C50 O8 . . 110.7(2) ?
    O7 C50 C57 . . 111.2(2) ?
    O8 C50 C57 . . 111.4(2) ?
    O7 C50 C51 . . 106.1(2) ?
    O8 C50 C51 . . 104.26(19) ?
    C57 C50 C51 . . 112.8(2) ?
    C56 C51 C52 . . 118.0(3) ?
    C56 C51 C50 . . 121.9(2) ?
    C52 C51 C50 . . 120.1(2) ?
    C53 C52 C51 . . 120.9(3) ?
    C53 C52 H52 . . 119.5 ?
    C51 C52 H52 . . 119.5 ?
    C52 C53 C54 . . 120.3(3) ?
    C52 C53 H53 . . 119.8 ?
    C54 C53 H53 . . 119.8 ?
    C55 C54 C53 . . 119.9(3) ?
    C55 C54 H54 . . 120.1 ?
    C53 C54 H54 . . 120.1 ?
    C54 C55 C56 . . 120.1(3) ?
    C54 C55 H55 . . 120.0 ?
    C56 C55 H55 . . 120.0 ?
    C51 C56 C55 . . 120.8(3) ?
    C51 C56 H56 . . 119.6 ?
    C55 C56 H56 . . 119.6 ?
    C58 C57 C62 . . 118.2(3) ?
    C58 C57 C50 . . 120.4(2) ?
    C62 C57 C50 . . 121.2(2) ?
    C57 C58 C59 . . 120.0(3) ?
    C57 C58 H58 . . 120.0 ?
    C59 C58 H58 . . 120.0 ?
    C60 C59 C58 . . 120.8(3) ?
    C60 C59 H59 . . 119.6 ?
    C58 C59 H59 . . 119.6 ?
    C59 C60 C61 . . 120.3(3) ?
    C59 C60 H60 . . 119.9 ?
    C61 C60 H60 . . 119.9 ?
    C60 C61 C62 . . 119.7(3) ?
    C60 C61 H61 . . 120.1 ?
    C62 C61 H61 . . 120.1 ?
    C61 C62 C57 . . 121.0(3) ?
    C61 C62 H62 . . 119.5 ?
    C57 C62 H62 . . 119.5 ?
    C6 O1 C1 . . 114.66(19) ?
    C6 O2 C3 . . 113.56(18) ?
    C19 O3 C5 . . 113.95(19) ?
    C19 O4 C4 . . 114.20(19) ?
    C37 O5 C34 . . 114.3(2) ?
    C37 O6 C32 . . 113.83(18) ?
    C50 O7 C35 . . 114.6(2) ?
    C36 O8 C50 . . 113.54(19) ?
loop_
    _geom_torsion_atom_site_label_1
    _geom_torsion_atom_site_label_2
    _geom_torsion_atom_site_label_3
    _geom_torsion_atom_site_label_4
    _geom_torsion_site_symmetry_1
    _geom_torsion_site_symmetry_2
    _geom_torsion_site_symmetry_3
    _geom_torsion_site_symmetry_4
    _geom_torsion
    _geom_torsion_publ_flag
    O1 C1 C2 C3 . . . . -55.4(3) ?
    O1 C1 C2 C4 . . . . -176.4(2) ?
    O1 C1 C2 C5 . . . . 65.8(3) ?
    C1 C2 C3 O2 . . . . 57.3(3) ?
    C4 C2 C3 O2 . . . . 178.34(19) ?
    C5 C2 C3 O2 . . . . -64.4(3) ?
    C1 C2 C4 O4 . . . . -65.5(3) ?
    C3 C2 C4 O4 . . . . 176.18(19) ?
    C5 C2 C4 O4 . . . . 55.9(3) ?
    C1 C2 C5 O3 . . . . 63.5(3) ?
    C3 C2 C5 O3 . . . . -177.9(2) ?
    C4 C2 C5 O3 . . . . -57.5(3) ?
    O2 C6 C7 C12 . . . . 32.5(3) ?
    O1 C6 C7 C12 . . . . 150.7(2) ?
    C13 C6 C7 C12 . . . . -88.5(3) ?
    O2 C6 C7 C8 . . . . -147.6(2) ?
    O1 C6 C7 C8 . . . . -29.4(3) ?
    C13 C6 C7 C8 . . . . 91.4(3) ?
    C12 C7 C8 C9 . . . . 0.2(4) ?
    C6 C7 C8 C9 . . . . -179.7(2) ?
    C7 C8 C9 C10 . . . . -1.0(4) ?
    C8 C9 C10 C11 . . . . 1.3(5) ?
    C9 C10 C11 C12 . . . . -0.8(6) ?
    C8 C7 C12 C11 . . . . 0.4(5) ?
    C6 C7 C12 C11 . . . . -179.7(3) ?
    C10 C11 C12 C7 . . . . -0.1(5) ?
    O2 C6 C13 C18 . . . . -34.1(3) ?
    O1 C6 C13 C18 . . . . -159.0(2) ?
    C7 C6 C13 C18 . . . . 84.0(3) ?
    O2 C6 C13 C14 . . . . 153.1(2) ?
    O1 C6 C13 C14 . . . . 28.2(3) ?
    C7 C6 C13 C14 . . . . -88.8(3) ?
    C18 C13 C14 C15 . . . . 0.7(4) ?
    C6 C13 C14 C15 . . . . 173.7(3) ?
    C13 C14 C15 C16 . . . . -0.4(5) ?
    C14 C15 C16 C17 . . . . -0.5(5) ?
    C15 C16 C17 C18 . . . . 1.1(5) ?
    C16 C17 C18 C13 . . . . -0.7(5) ?
    C14 C13 C18 C17 . . . . -0.2(4) ?
    C6 C13 C18 C17 . . . . -173.2(3) ?
    O3 C19 C20 C21 . . . . 16.2(3) ?
    O4 C19 C20 C21 . . . . -102.1(3) ?
    C26 C19 C20 C21 . . . . 137.6(2) ?
    O3 C19 C20 C25 . . . . -165.6(2) ?
    O4 C19 C20 C25 . . . . 76.1(3) ?
    C26 C19 C20 C25 . . . . -44.2(3) ?
    C25 C20 C21 C22 . . . . 0.3(4) ?
    C19 C20 C21 C22 . . . . 178.6(2) ?
    C20 C21 C22 C23 . . . . -0.3(4) ?
    C21 C22 C23 C24 . . . . -0.1(5) ?
    C22 C23 C24 C25 . . . . 0.4(5) ?
    C21 C20 C25 C24 . . . . 0.0(4) ?
    C19 C20 C25 C24 . . . . -178.3(3) ?
    C23 C24 C25 C20 . . . . -0.3(5) ?
    O3 C19 C26 C27 . . . . -144.8(2) ?
    O4 C19 C26 C27 . . . . -20.6(3) ?
    C20 C19 C26 C27 . . . . 96.1(3) ?
    O3 C19 C26 C31 . . . . 39.5(3) ?
    O4 C19 C26 C31 . . . . 163.6(2) ?
    C20 C19 C26 C31 . . . . -79.6(3) ?
    C31 C26 C27 C28 . . . . 0.2(4) ?
    C19 C26 C27 C28 . . . . -175.5(3) ?
    C26 C27 C28 C29 . . . . -0.6(5) ?
    C27 C28 C29 C30 . . . . 1.0(5) ?
    C28 C29 C30 C31 . . . . -1.1(5) ?
    C29 C30 C31 C26 . . . . 0.8(5) ?
    C27 C26 C31 C30 . . . . -0.3(4) ?
    C19 C26 C31 C30 . . . . 175.6(3) ?
    O6 C32 C33 C36 . . . . 174.8(2) ?
    O6 C32 C33 C34 . . . . 54.1(3) ?
    O6 C32 C33 C35 . . . . -67.2(3) ?
    C36 C33 C34 O5 . . . . -174.3(2) ?
    C32 C33 C34 O5 . . . . -53.6(3) ?
    C35 C33 C34 O5 . . . . 67.7(3) ?
    C36 C33 C35 O7 . . . . -54.7(3) ?
    C32 C33 C35 O7 . . . . -175.2(2) ?
    C34 C33 C35 O7 . . . . 65.9(3) ?
    C32 C33 C36 O8 . . . . 176.61(19) ?
    C34 C33 C36 O8 . . . . -65.0(3) ?
    C35 C33 C36 O8 . . . . 55.7(3) ?
    O5 C37 C38 C43 . . . . -105.2(3) ?
    O6 C37 C38 C43 . . . . 138.3(2) ?
    C44 C37 C38 C43 . . . . 17.6(3) ?
    O5 C37 C38 C39 . . . . 75.3(3) ?
    O6 C37 C38 C39 . . . . -41.2(3) ?
    C44 C37 C38 C39 . . . . -161.9(2) ?
    C43 C38 C39 C40 . . . . -0.8(4) ?
    C37 C38 C39 C40 . . . . 178.7(3) ?
    C38 C39 C40 C41 . . . . 0.0(5) ?
    C39 C40 C41 C42 . . . . 1.7(5) ?
    C40 C41 C42 C43 . . . . -2.5(5) ?
    C41 C42 C43 C38 . . . . 1.7(5) ?
    C39 C38 C43 C42 . . . . 0.0(4) ?
    C37 C38 C43 C42 . . . . -179.5(3) ?
    O5 C37 C44 C45 . . . . 23.1(3) ?
    O6 C37 C44 C45 . . . . 146.9(2) ?
    C38 C37 C44 C45 . . . . -95.9(3) ?
    O5 C37 C44 C49 . . . . -163.8(2) ?
    O6 C37 C44 C49 . . . . -40.0(3) ?
    C38 C37 C44 C49 . . . . 77.2(3) ?
    C49 C44 C45 C46 . . . . 1.6(4) ?
    C37 C44 C45 C46 . . . . 174.7(3) ?
    C44 C45 C46 C47 . . . . -1.7(5) ?
    C45 C46 C47 C48 . . . . 0.7(5) ?
    C46 C47 C48 C49 . . . . 0.3(5) ?
    C47 C48 C49 C44 . . . . -0.4(4) ?
    C45 C44 C49 C48 . . . . -0.5(4) ?
    C37 C44 C49 C48 . . . . -173.8(2) ?
    O7 C50 C51 C56 . . . . -147.5(2) ?
    O8 C50 C51 C56 . . . . 95.5(3) ?
    C57 C50 C51 C56 . . . . -25.5(3) ?
    O7 C50 C51 C52 . . . . 35.5(3) ?
    O8 C50 C51 C52 . . . . -81.5(3) ?
    C57 C50 C51 C52 . . . . 157.6(2) ?
    C56 C51 C52 C53 . . . . -0.1(4) ?
    C50 C51 C52 C53 . . . . 177.0(2) ?
    C51 C52 C53 C54 . . . . 0.5(5) ?
    C52 C53 C54 C55 . . . . -1.2(5) ?
    C53 C54 C55 C56 . . . . 1.4(5) ?
    C52 C51 C56 C55 . . . . 0.4(4) ?
    C50 C51 C56 C55 . . . . -176.6(3) ?
    C54 C55 C56 C51 . . . . -1.1(5) ?
    O7 C50 C57 C58 . . . . 32.1(3) ?
    O8 C50 C57 C58 . . . . 156.1(2) ?
    C51 C50 C57 C58 . . . . -87.0(3) ?
    O7 C50 C57 C62 . . . . -152.1(2) ?
    O8 C50 C57 C62 . . . . -28.1(3) ?
    C51 C50 C57 C62 . . . . 88.7(3) ?
    C62 C57 C58 C59 . . . . 0.4(4) ?
    C50 C57 C58 C59 . . . . 176.2(3) ?
    C57 C58 C59 C60 . . . . 0.4(5) ?
    C58 C59 C60 C61 . . . . -1.8(5) ?
    C59 C60 C61 C62 . . . . 2.5(5) ?
    C60 C61 C62 C57 . . . . -1.8(4) ?
    C58 C57 C62 C61 . . . . 0.3(4) ?
    C50 C57 C62 C61 . . . . -175.5(3) ?
    O2 C6 O1 C1 . . . . -52.8(3) ?
    C7 C6 O1 C1 . . . . -168.03(19) ?
    C13 C6 O1 C1 . . . . 72.3(3) ?
    C2 C1 O1 C6 . . . . 55.2(3) ?
    O1 C6 O2 C3 . . . . 54.6(3) ?
    C7 C6 O2 C3 . . . . 169.05(19) ?
    C13 C6 O2 C3 . . . . -70.8(2) ?
    C2 C3 O2 C6 . . . . -58.7(2) ?
    O4 C19 O3 C5 . . . . -54.4(3) ?
    C20 C19 O3 C5 . . . . -168.66(19) ?
    C26 C19 O3 C5 . . . . 69.8(2) ?
    C2 C5 O3 C19 . . . . 59.0(3) ?
    O3 C19 O4 C4 . . . . 52.7(3) ?
    C20 C19 O4 C4 . . . . 168.2(2) ?
    C26 C19 O4 C4 . . . . -71.4(3) ?
    C2 C4 O4 C19 . . . . -55.7(3) ?
    O6 C37 O5 C34 . . . . -55.3(3) ?
    C38 C37 O5 C34 . . . . -168.41(19) ?
    C44 C37 O5 C34 . . . . 68.9(3) ?
    C33 C34 O5 C37 . . . . 56.6(3) ?
    O5 C37 O6 C32 . . . . 55.4(3) ?
    C38 C37 O6 C32 . . . . 168.99(19) ?
    C44 C37 O6 C32 . . . . -69.6(2) ?
    C33 C32 O6 C37 . . . . -57.2(3) ?
    O8 C50 O7 C35 . . . . -54.0(3) ?
    C57 C50 O7 C35 . . . . 70.3(3) ?
    C51 C50 O7 C35 . . . . -166.62(19) ?
    C33 C35 O7 C50 . . . . 56.3(3) ?
    C33 C36 O8 C50 . . . . -57.6(3) ?
    O7 C50 O8 C36 . . . . 54.4(3) ?
    C57 C50 O8 C36 . . . . -69.9(3) ?
    C51 C50 O8 C36 . . . . 168.1(2) ?
loop_
    _geom_hbond_atom_site_label_D
    _geom_hbond_atom_site_label_H
    _geom_hbond_atom_site_label_A
    _geom_hbond_site_symmetry_A
    _geom_hbond_distance_DH
    _geom_hbond_distance_HA
    _geom_hbond_distance_DA
    _geom_hbond_angle_DHA
    _geom_hbond_publ_flag
    C9 H9 Cg1 2_656 0.93 2.83 3.722(2) 161 yes
    C30 H30 Cg2 2_666 0.93 2.84 3.523(3) 131 yes
    C3 H3A O6 2_666 0.97 2.53 3.436(3) 156 yes
data_global
_journal_data_validation_number     ?
_journal_date_recd_electronic     2010-10-08
_journal_date_accepted     2010-10-27
_journal_name_full     'Acta Crystallographica, Section E'
_journal_year     2010
_journal_volume     66
_journal_issue     11
_journal_page_first     o3035
_journal_page_last     o3035
_journal_paper_category     QO
_journal_coeditor_code     BQ2239
_publ_contact_author_name     'Dr Zhengyi Li'
_publ_contact_author_address
;
Key Laboratory of Fine Chemical Engineering
Changzhou University
Changzhou 213164
Jiangsu
People's Republic of China
;
_publ_contact_author_email     chemlzy@yahoo.com.cn
_publ_contact_author_fax     ?
_publ_contact_author_phone     '+86 519 86330257'
_publ_section_title
;
3,3,9,9-Tetraphenyl-2,4,8,10-tetraoxaspiro[5.5]undecane
;
loop_
    _publ_author_name
    _publ_author_address
    'Xiaoqiang Sun'
;
Key Laboratory of Fine Chemical Engineering
Changzhou University
Changzhou 213164
Jiangsu
People's Republic of China
;
    'Liang Chen'
;
Key Laboratory of Fine Chemical Engineering
Changzhou University
Changzhou 213164
Jiangsu
People's Republic of China
;
    'Yan Jiang'
;
Key Laboratory of Fine Chemical Engineering
Changzhou University
Changzhou 213164
Jiangsu
People's Republic of China
;
    'Zhengyi Li'
;
Key Laboratory of Fine Chemical Engineering
Changzhou University
Changzhou 213164
Jiangsu
People's Republic of China
;
