# Supplementary material for: 3,3,9,9-Tetra­phenyl-2,4,8,10-tetra­oxa­spiro­[5.5]undeca­ne
Source: Acta Crystallogr Sect E Struct Rep Online. 2010 Oct 31;66(Pt 11):o3035. doi: 10.1107/S1600536810043795 (PMC3009283; doi:10.1107/S1600536810043795)
Supplement: Supplementary file 2 [file e-66-o3035-Isup2.hkl]

# 
# h,k,l, Fc-squared, Fo-squared, sigma(Fo-squared) and status flag 
# 
data_I
_shelx_title ' 100914A in P-1' 
_shelx_refln_list_code          4 
_shelx_F_calc_maximum      232.76 
_exptl_crystal_F_000       984.00 
_reflns_d_resolution_high  0.8409 
 
loop_ 
 _symmetry_equiv_pos_as_xyz 
 'x, y, z' 
 '-x, -y, -z' 
 
_cell_length_a    13.5086 
_cell_length_b    13.7905 
_cell_length_c    15.6255 
_cell_angle_alpha 102.327 
_cell_angle_beta  104.199 
_cell_angle_gamma 112.170 
 
_shelx_F_squared_multiplier     1.000 
 
loop_ 
 _refln_index_h 
 _refln_index_k 
 _refln_index_l 
 _refln_F_squared_calc 
 _refln_F_squared_meas 
 _refln_F_squared_sigma 
 _refln_observed_status 
   1   0   0      423.11      287.24     10.82 o 
   2   0   0    11082.72    11259.51    384.14 o 
   3   0   0       96.29      107.72      7.87 o 
   4   0   0       31.57       33.45      5.90 o 
   5   0   0      811.85      827.79     34.43 o 
   6   0   0      938.13      993.05     41.32 o 
   7   0   0        4.04        1.48      6.39 o 
   8   0   0       99.94      108.21     13.28 o 
   9   0   0       39.86       27.47      5.06 o 
  10   0   0       39.23       26.56      5.28 o 
  11   0   0      144.80      170.67     17.21 o 
  12   0   0       10.91        5.90      9.84 o 
  13   0   0        8.43        0.00      6.23 o 
 -14   1   0        7.37       12.79      9.35 o 
 -13   1   0        3.39        2.46      8.85 o 
 -12   1   0       12.68       11.31      9.35 o 
 -11   1   0        4.03        8.28      6.08 o 
 -10   1   0      804.15      826.31     39.84 o 
  -9   1   0      119.57      117.06     14.26 o 
  -8   1   0       91.57       83.62     10.82 o 
  -7   1   0     1082.15     1114.05     45.74 o 
  -6   1   0        0.14        0.00      4.92 o 
  -4   1   0        0.00        2.95      3.93 o 
  -3   1   0      110.08       98.86      6.89 o 
  -2   1   0       99.40       73.29      4.92 o 
   0   1   0      162.50      127.88      5.41 o 
   1   1   0      396.61      419.22     10.20 o 
   2   1   0     2048.63     1923.19     51.04 o 
   3   1   0      173.68      154.11      7.12 o 
   5   1   0     1691.56     1979.00     54.94 o 
   6   1   0       16.21        7.10      3.35 o 
   7   1   0     2917.64     2990.61     81.91 o 
   8   1   0       70.66       76.59     18.94 o 
   9   1   0      369.23      422.66     18.05 o 
  10   1   0       12.78        7.41      4.35 o 
  11   1   0        3.13        7.38      9.35 o 
  12   1   0       22.49       22.63     11.80 o 
  13   1   0       23.65       17.21     12.30 o 
 -14   2   0       53.88       64.92     13.28 o 
 -13   2   0       92.77       83.62     14.76 o 
 -12   2   0      174.87      151.49     15.74 o 
 -11   2   0        3.77        0.00      7.38 o 
 -10   2   0      369.00      354.13     22.13 o 
  -9   2   0        6.46        3.44      5.90 o 
  -8   2   0       92.10      102.80     11.31 o 
  -7   2   0      140.03      157.88     11.80 o 
  -6   2   0       94.89       78.20      8.36 o 
  -5   2   0       28.69       15.74      4.92 o 
  -4   2   0     7956.56     7850.97    270.03 o 
  -3   2   0       55.25       43.77      4.92 o 
  -1   2   0       11.29       11.75      1.21 o 
   0   2   0     3540.92     3678.24     95.24 o 
   1   2   0     8833.16     8518.69    165.90 o 
   2   2   0     7718.09     7646.88    149.78 o 
   3   2   0      926.44      794.16    123.70 o 
   4   2   0     5733.60     6349.49    165.82 o 
   5   2   0      318.75      374.33     14.96 o 
   6   2   0     2833.40     3127.35     85.40 o 
   7   2   0        0.20        4.12      3.80 o 
   8   2   0      513.93      533.76     20.17 o 
   9   2   0       41.09       34.09      5.73 o 
  10   2   0        0.01        6.82      6.15 o 
  11   2   0        9.50        9.84     10.33 o 
  12   2   0       68.44       70.83     16.23 o 
 -14   3   0       34.65       33.94     11.80 o 
 -13   3   0        0.16        4.43      8.36 o 
 -12   3   0        6.79        2.46      7.87 o 
 -11   3   0      817.94      758.44     37.38 o 
 -10   3   0        7.72       16.23      9.35 o 
  -9   3   0     1668.20     1906.92     74.27 o 
  -8   3   0       32.52       25.08      6.39 o 
  -7   3   0      107.94      145.59     11.31 o 
  -6   3   0       71.54       53.12      6.89 o 
  -5   3   0     5394.57     5626.31    195.76 o 
  -4   3   0       45.97       30.49      4.92 o 
  -2   3   0      763.65      664.12     68.12 o 
  -1   3   0     2259.24     2102.79     61.76 o 
   0   3   0     2059.94     2044.65     54.33 o 
   1   3   0     1030.39     1053.51     21.57 o 
   2   3   0      289.10      274.32     20.55 o 
   3   3   0     4071.76     4262.20     84.50 o 
   4   3   0      192.38      225.66     10.43 o 
   5   3   0     2607.61     3021.23     82.61 o 
   6   3   0       35.97       40.72      5.28 o 
   7   3   0       11.72       14.28      4.62 o 
   8   3   0       75.44       63.53     11.80 o 
   9   3   0      147.49      116.62     10.71 o 
  10   3   0       25.39       16.72      6.15 o 
  11   3   0      113.85      123.46     18.20 o 
  12   3   0       15.34       29.02     12.30 o 
 -15   4   0        0.16        7.87      9.35 o 
 -14   4   0       15.75       18.20     10.33 o 
 -13   4   0      122.97      176.58     18.20 o 
 -12   4   0      285.15      291.67     21.15 o 
 -11   4   0      554.46      606.95     31.97 o 
 -10   4   0     3540.78     3804.49    139.69 o 
  -9   4   0       95.96       69.84     10.33 o 
  -8   4   0       53.44       89.52     10.82 o 
  -7   4   0      140.87      135.26     10.82 o 
  -6   4   0       52.10       57.55      7.87 o 
  -4   4   0      783.11        0.00      0.98 o 
  -3   4   0       48.82       27.05      4.43 o 
  -2   4   0     1057.16     1063.86     22.32 o 
  -1   4   0     1086.54      967.42     23.40 o 
   0   4   0     7188.29     7015.61    182.15 o 
   2   4   0     2074.84     2219.11     44.84 o 
   3   4   0        0.26        0.28      2.37 o 
   4   4   0     7213.44     8049.40    210.78 o 
   5   4   0      290.09      308.88     13.56 o 
   6   4   0      520.24      520.87     20.17 o 
   7   4   0      133.89      153.83     10.57 o 
   8   4   0       66.62       57.08      7.28 o 
   9   4   0        7.72       15.35      5.50 o 
  10   4   0       21.00       12.30     10.82 o 
  11   4   0        1.22       11.80     10.82 o 
 -15   5   0        0.31        1.48      9.35 o 
 -14   5   0       24.63       25.08     10.82 o 
 -13   5   0        9.15        8.36      8.36 o 
 -12   5   0        3.64        0.00      6.89 o 
 -11   5   0     1350.97     1372.76     58.04 o 
 -10   5   0      134.25      161.33     15.25 o 
  -9   5   0       41.43       37.87      8.85 o 
  -8   5   0      358.85      335.94     19.18 o 
  -7   5   0      679.22      645.80     29.02 o 
  -6   5   0        5.57        2.95      3.93 o 
  -5   5   0       44.76        2.95      1.97 o 
  -4   5   0       45.82       42.79      6.39 o 
  -2   5   0        1.26        0.77      1.36 o 
   0   5   0      261.21      272.51     11.13 o 
   1   5   0     1506.32     1654.67     46.61 o 
   2   5   0       81.42       79.23      3.42 o 
   3   5   0      221.12      217.30      6.68 o 
   4   5   0        0.96        6.52      3.93 o 
   5   5   0        7.48       12.21      6.15 o 
   6   5   0       10.48        5.33      4.62 o 
   7   5   0        0.21        0.00      4.67 o 
   8   5   0        2.77        5.09      4.99 o 
   9   5   0        8.13        6.10      5.73 o 
  10   5   0        0.09        4.43     10.33 o 
 -15   6   0        2.14        8.85     10.33 o 
 -14   6   0        0.49        0.00      8.85 o 
 -13   6   0       22.15       20.66     10.33 o 
 -12   6   0      678.47      728.93     37.38 o 
 -11   6   0       88.02       59.51     12.30 o 
 -10   6   0      131.43      160.84     14.76 o 
  -9   6   0      104.75       90.99     10.33 o 
  -8   6   0      391.53      438.73     23.12 o 
  -7   6   0        0.82        2.46      3.44 o 
  -5   6   0      384.05      324.13     18.20 o 
  -4   6   0     2013.00     2117.92     78.20 o 
  -3   6   0     1481.55     1612.93     45.07 o 
  -2   6   0      307.42      349.10      9.00 o 
  -1   6   0      103.78       97.56      5.41 o 
   0   6   0      250.53      235.63     10.60 o 
   1   6   0       44.75       31.72      4.61 o 
   2   6   0      301.11      376.85     15.13 o 
   3   6   0       32.54       20.76      1.73 o 
   4   6   0       23.52       17.56      2.49 o 
   5   6   0        1.55        0.00      4.24 o 
   6   6   0      559.41      639.92     24.35 o 
   7   6   0       16.87        9.72      5.44 o 
   8   6   0        3.89        6.13      5.50 o 
   9   6   0        0.59        2.51      6.39 o 
  10   6   0        0.01        2.95     11.31 o 
 -15   7   0        9.58       10.33      9.84 o 
 -14   7   0        0.63        0.98      8.85 o 
 -13   7   0       76.72       85.58     14.76 o 
 -12   7   0       19.42       38.86     10.82 o 
 -11   7   0        0.13        0.00      7.87 o 
 -10   7   0       60.87       90.50     12.79 o 
  -9   7   0      340.58        6.89      4.43 o 
  -8   7   0        9.04        0.00      2.46 o 
  -7   7   0        1.55        0.00      1.97 o 
  -6   7   0       10.02        5.41      4.92 o 
  -5   7   0     5324.73     6116.20    214.94 o 
  -4   7   0      491.65      577.47     19.79 o 
  -3   7   0      204.85      216.30     10.57 o 
  -2   7   0       60.12       66.29      3.23 o 
  -1   7   0      904.92      970.53     29.86 o 
   0   7   0       20.74       17.71      4.48 o 
   1   7   0       51.78       39.90      8.85 o 
   2   7   0      568.28      653.93     23.29 o 
   3   7   0      384.08      400.09     17.21 o 
   4   7   0      390.94      437.13     18.60 o 
   5   7   0      106.93       86.81      8.62 o 
   6   7   0      181.91      176.00     12.51 o 
   7   7   0       11.54        6.34      6.10 o 
   8   7   0       20.04       10.43      6.55 o 
   9   7   0        0.39        0.00      9.84 o 
 -15   8   0        4.43        0.98      9.35 o 
 -14   8   0        8.32        3.44      8.85 o 
 -13   8   0       24.95       30.49     10.82 o 
 -12   8   0      392.26      373.81     24.10 o 
 -11   8   0        9.39        1.48      7.38 o 
 -10   8   0      610.87      639.41     32.46 o 
  -9   8   0      258.72        0.00      2.95 o 
  -8   8   0       51.80        0.00      2.46 o 
  -7   8   0        0.61        0.00      3.44 o 
  -6   8   0      497.66      489.89     25.08 o 
  -5   8   0       19.54       25.08      7.38 o 
  -4   8   0      160.27      159.51     10.07 o 
  -3   8   0       16.34       17.63      4.69 o 
  -2   8   0      469.60      503.33     15.90 o 
  -1   8   0        1.76        0.00      3.78 o 
   0   8   0      209.52      222.47     12.17 o 
   1   8   0       15.52       13.21      4.96 o 
   2   8   0      327.98      349.71     16.35 o 
   3   8   0      178.38      185.94     12.34 o 
   4   8   0      201.82      204.07     13.51 o 
   5   8   0       18.95       27.83      6.72 o 
   6   8   0       55.10       54.51      8.37 o 
   7   8   0        1.21        0.00      6.00 o 
   8   8   0       18.51       12.34      7.18 o 
 -15   9   0       18.06       31.48     11.80 o 
 -14   9   0        4.82        5.90      8.36 o 
 -13   9   0      258.10      217.89     19.67 o 
 -12   9   0       60.85       83.12     13.28 o 
 -11   9   0      260.22      214.45     18.20 o 
 -10   9   0       92.84       70.34     11.31 o 
  -9   9   0      812.89      761.88     36.40 o 
  -8   9   0       69.93        0.00      2.46 o 
  -7   9   0       22.78        9.84      5.41 o 
  -6   9   0      257.06      249.86     17.71 o 
  -5   9   0        7.23       16.42      5.03 o 
  -4   9   0       22.66       17.38      5.03 o 
  -3   9   0      295.56      288.14     13.91 o 
  -2   9   0        1.44        0.00      1.44 o 
  -1   9   0       18.76       13.77      7.87 o 
   0   9   0        0.00        0.13      4.69 o 
   1   9   0       22.82       16.01      5.67 o 
   2   9   0       58.14       48.94     10.33 o 
   3   9   0      318.37      309.68     16.52 o 
   4   9   0       81.94       70.86     12.54 o 
   5   9   0       13.34        8.51      6.26 o 
   6   9   0        0.08        0.00      9.35 o 
   7   9   0       24.34       22.26      8.00 o 
 -15  10   0       18.17        4.92     10.33 o 
 -14  10   0        1.30        0.00      8.85 o 
 -13  10   0       30.25       17.21      9.84 o 
 -12  10   0      116.53      165.26     17.21 o 
 -11  10   0       16.63       37.38     10.33 o 
 -10  10   0       18.23       27.54      9.84 o 
  -9  10   0      158.04      154.93     16.72 o 
  -8  10   0     2337.16     2639.78    101.32 o 
  -7  10   0       49.47       48.20     10.82 o 
  -6  10   0      155.20      169.20     15.74 o 
  -5  10   0       50.38       52.73      7.28 o 
  -4  10   0        1.77        0.00      6.64 o 
  -3  10   0       34.84       33.73      6.37 o 
  -2  10   0       39.03       26.61     22.38 o 
  -1  10   0       25.27       16.10      6.02 o 
   0  10   0       40.89       45.53      9.84 o 
   1  10   0        0.00        1.41      5.53 o 
   2  10   0       47.45       27.93      6.97 o 
   3  10   0        0.01        0.00      5.67 o 
   4  10   0      127.96      109.77     10.62 o 
   5  10   0      107.18       98.48     24.10 o 
   6  10   0       47.81       64.42      9.91 o 
 -14  11   0        0.14        5.41      8.36 o 
 -13  11   0      116.30       56.07     12.79 o 
 -12  11   0        3.53        0.00      7.38 o 
 -11  11   0       91.96       57.06     11.80 o 
 -10  11   0       23.25       10.82      8.36 o 
  -9  11   0      245.09      233.14     19.18 o 
  -8  11   0      775.77      925.67     44.27 o 
  -7  11   0      433.59      593.67     31.97 o 
  -6  11   0      392.79      402.83     26.56 o 
  -5  11   0      493.73      584.24     23.23 o 
  -4  11   0        8.12        2.71      5.91 o 
  -3  11   0       94.90       84.34      9.09 o 
  -2  11   0       34.35       24.18      6.58 o 
  -1  11   0      103.56      136.05     12.11 o 
   0  11   0       32.19       29.55      7.20 o 
   1  11   0       81.71       73.49     18.94 o 
   2  11   0        7.08        0.00      6.26 o 
   3  11   0        0.01        0.00      6.37 o 
   4  11   0       14.06        7.21      7.42 o 
   5  11   0        0.61        0.00      6.62 o 
 -14  12   0       25.78       17.71     11.31 o 
 -13  12   0        9.76       26.07     11.31 o 
 -12  12   0      126.58      120.50     16.72 o 
 -11  12   0       20.93       19.67     10.33 o 
 -10  12   0      154.02      147.56     16.23 o 
  -9  12   0       60.48       55.09     12.79 o 
  -8  12   0      152.91      181.00     17.71 o 
  -7  12   0       27.03       17.71      9.84 o 
  -6  12   0       56.42       82.63     14.76 o 
  -5  12   0      225.26      277.17     16.10 o 
  -4  12   0      180.56      211.15     14.94 o 
  -3  12   0      450.64      461.67     21.02 o 
  -2  12   0       23.99       10.71      6.78 o 
  -1  12   0      144.70      150.96     13.01 o 
   0  12   0       64.19       52.82      9.10 o 
   1  12   0        1.73        0.00      6.58 o 
   2  12   0        1.51        0.00      6.37 o 
   3  12   0        4.82        0.00      6.78 o 
 -13  13   0       71.74       86.07     14.76 o 
 -12  13   0        0.14        0.00      7.87 o 
 -11  13   0       47.64       56.56     13.28 o 
 -10  13   0       83.23       86.07     14.76 o 
  -9  13   0        2.29        0.49      8.85 o 
  -8  13   0       27.55       37.38     11.31 o 
  -7  13   0       25.14       30.49     10.82 o 
  -6  13   0       58.09       55.09     13.28 o 
  -5  13   0       47.42       51.03      9.02 o 
  -4  13   0       27.72       30.04      7.82 o 
  -3  13   0       67.94       67.20      9.17 o 
  -2  13   0       32.42       33.97      9.10 o 
  -1  13   0       14.13        9.27      7.28 o 
   0  13   0      140.70      127.06     12.54 o 
   1  13   0        7.09        0.00      7.28 o 
   2  13   0        3.74        0.00      7.42 o 
 -12  14   0        3.12        3.44      9.84 o 
 -11  14   0        0.00        3.93      9.35 o 
 -10  14   0        1.26        3.93      9.84 o 
  -9  14   0        9.78       13.77      9.84 o 
  -8  14   0       48.47       56.56     13.77 o 
  -7  14   0        0.63        0.00      8.36 o 
  -6  14   0       16.06        1.48      8.85 o 
  -5  14   0       10.59       11.09      9.84 o 
  -4  14   0       37.23       38.29     11.80 o 
  -3  14   0       17.89       16.78      8.12 o 
  -2  14   0       63.30       69.65     10.15 o 
  -1  14   0        2.04        0.00      6.96 o 
   0  14   0       67.60       62.74     16.23 o 
 -11  15   0        9.26       12.30     10.82 o 
 -10  15   0        8.07        1.48      9.35 o 
  -9  15   0        2.97        0.00     10.33 o 
  -8  15   0        0.87        4.92      9.35 o 
  -7  15   0        3.31        0.00      9.84 o 
  -6  15   0       16.59       14.26     10.82 o 
  -5  15   0       16.24       11.01      8.33 o 
  -4  15   0       72.00       72.81     11.06 o 
  -3  15   0        1.96        0.00      7.87 o 
  -2  15   0       21.90       23.61     15.99 o 
  -7  16   0        2.76        3.44     11.31 o 
   5 -16   1       25.93       29.51     13.77 o 
   6 -16   1        0.03        7.38     11.80 o 
   7 -16   1        0.42        4.43     10.33 o 
   8 -16   1        0.19        5.41     10.82 o 
   2 -15   1        0.24        0.00      6.96 o 
   3 -15   1      121.93      123.70     23.36 o 
   4 -15   1       43.71       43.77     13.77 o 
   5 -15   1       25.66       37.38     13.28 o 
   6 -15   1       19.22       13.77     11.80 o 
   7 -15   1       54.58       45.74     13.28 o 
   8 -15   1       76.71       94.44     16.72 o 
   9 -15   1       12.16       18.20     11.80 o 
  10 -15   1        0.02        3.93      8.85 o 
  11 -15   1       10.94       19.67     10.33 o 
  -1 -14   1        2.98        0.00      7.63 o 
   0 -14   1       16.26       27.09     19.43 o 
   1 -14   1        8.39        7.08      7.47 o 
   2 -14   1       82.83       70.17     10.22 o 
   3 -14   1        8.28        0.00      7.28 o 
   4 -14   1       84.44       75.83     10.01 o 
   5 -14   1        1.02        5.41      9.35 o 
   6 -14   1       46.19       59.02     14.26 o 
   7 -14   1       70.90      113.62     17.21 o 
   8 -14   1        4.17       14.76     10.33 o 
   9 -14   1        2.28        1.97      9.35 o 
  10 -14   1        7.16        3.44      8.36 o 
  11 -14   1        4.35       14.26     10.33 o 
  12 -14   1        5.81       19.18     10.33 o 
  -2 -13   1        0.42        4.43     10.33 o 
  -1 -13   1       30.23       15.74      8.00 o 
   0 -13   1       59.43       45.92      8.86 o 
   1 -13   1        0.01        0.00      8.61 o 
   2 -13   1       15.03       11.15      7.28 o 
   3 -13   1       53.51       56.72     15.00 o 
   4 -13   1       70.53       64.24      9.52 o 
   5 -13   1       40.47       36.40     11.80 o 
   6 -13   1       77.08       71.81     13.77 o 
   7 -13   1      224.10      292.16     23.61 o 
   8 -13   1       12.86       13.28      9.35 o 
   9 -13   1        3.91        6.39      8.36 o 
  10 -13   1        1.88        0.00      8.85 o 
  11 -13   1        0.77        0.00      8.36 o 
  12 -13   1       33.63       35.41     11.31 o 
  13 -13   1       14.68       20.66     10.33 o 
  -4 -12   1       25.75       26.14      8.47 o 
  -3 -12   1        1.09        0.00      6.93 o 
  -2 -12   1        0.00        0.00      6.96 o 
  -1 -12   1       21.66       13.67     14.02 o 
   0 -12   1        1.84        0.00      6.08 o 
   1 -12   1       64.52       58.86      8.69 o 
   2 -12   1       25.26       15.20      6.97 o 
   3 -12   1      227.58      225.04     14.75 o 
   4 -12   1       10.96       10.83      9.10 o 
   5 -12   1       22.94       15.74     10.33 o 
   6 -12   1       15.41       21.64     10.33 o 
   7 -12   1      232.83      290.19     23.12 o 
   8 -12   1      237.01      228.71     19.67 o 
   9 -12   1       12.64        0.00      7.38 o 
  10 -12   1       10.27        4.43      7.87 o 
  11 -12   1      144.20      134.28     16.72 o 
  12 -12   1       76.26       68.86     13.28 o 
  13 -12   1       50.31       45.25     12.79 o 
  14 -12   1        0.30        0.49      8.85 o 
  -5 -11   1        2.85        0.00      7.20 o 
  -4 -11   1        2.67        0.00      6.62 o 
  -3 -11   1       60.37       44.20      8.86 o 
  -2 -11   1       46.14       41.89      7.91 o 
  -1 -11   1       93.77       91.57     10.15 o 
   0 -11   1       56.13       53.52      7.91 o 
   1 -11   1       61.33       59.42      8.26 o 
   2 -11   1      131.41      165.05     12.46 o 
   3 -11   1      284.58      352.52     17.38 o 
   4 -11   1       77.37       84.51      9.17 o 
   5 -11   1      630.87      638.92     33.94 o 
   6 -11   1        0.37        0.00      8.36 o 
   7 -11   1     1232.19     1313.25     57.06 o 
   8 -11   1      516.51      486.93     28.53 o 
   9 -11   1       48.69       54.10     11.80 o 
  10 -11   1       57.66       58.53     12.30 o 
  11 -11   1       70.57      101.32     15.25 o 
  12 -11   1       74.83       77.22     13.77 o 
  13 -11   1        5.04        2.46      8.36 o 
  14 -11   1        4.35        7.87      9.84 o 
  -6 -10   1        9.88        2.79     11.56 o 
  -5 -10   1       19.30       19.87      7.55 o 
  -4 -10   1       49.28       62.36      8.98 o 
  -3 -10   1        2.74        3.79      6.15 o 
  -2 -10   1      217.95      247.92     18.20 o 
  -1 -10   1      280.74      256.36     14.59 o 
   0 -10   1       19.50       23.13      6.50 o 
   1 -10   1        0.00        0.00      5.18 o 
   2 -10   1       62.94       57.55     10.82 o 
   3 -10   1       10.76        8.29      2.74 o 
   4 -10   1       25.60       12.68      5.66 o 
   5 -10   1       90.87       67.88     10.82 o 
   8 -10   1      296.08      332.49     22.13 o 
   9 -10   1      688.95      717.61     35.91 o 
  10 -10   1      119.27      130.34     16.23 o 
  11 -10   1      268.29      290.19     22.13 o 
  12 -10   1       47.47       47.71     11.80 o 
  13 -10   1       80.77       90.99     14.76 o 
  14 -10   1       26.82       35.91     11.80 o 
  15 -10   1        0.34        0.00      9.84 o 
  -7  -9   1        1.64        0.00     10.57 o 
  -6  -9   1       74.30       56.93     15.49 o 
  -5  -9   1      261.68      280.54     45.99 o 
  -4  -9   1      333.58      357.85     17.91 o 
  -3  -9   1      442.50      433.66     19.48 o 
  -2  -9   1      386.17      420.60     18.43 o 
  -1  -9   1      118.44      120.56     10.60 o 
   0  -9   1      302.02      335.68     16.00 o 
   1  -9   1       17.35       19.67      5.53 o 
   2  -9   1        5.00        5.58      2.27 o 
   3  -9   1      208.32      192.88     11.00 o 
   4  -9   1      109.28      144.60     14.26 o 
   5  -9   1      114.79       52.14      8.36 o 
   6  -9   1       25.35        0.49      2.95 o 
   7  -9   1        4.39        0.00      2.46 o 
   8  -9   1      306.92        0.49      3.44 o 
   9  -9   1        6.98        0.00      5.90 o 
  10  -9   1       36.08       21.15      8.36 o 
  11  -9   1        3.19        0.00      6.89 o 
  12  -9   1       14.70        6.89      9.35 o 
  13  -9   1       29.05       51.15     12.79 o 
  14  -9   1        0.17        0.00      8.36 o 
  15  -9   1        4.55        6.89      9.84 o 
  -8  -8   1        7.69        0.69      6.72 o 
  -7  -8   1       53.04       29.75     12.05 o 
  -6  -8   1      101.87       94.53     10.01 o 
  -5  -8   1       31.76       24.24      6.46 o 
  -4  -8   1       22.15       30.70      7.62 o 
  -3  -8   1       32.91       43.35      6.82 o 
  -2  -8   1      252.93      282.62     14.08 o 
  -1  -8   1      111.65      118.31     13.03 o 
   0  -8   1       45.29       47.14      6.02 o 
   1  -8   1        0.22        3.69      4.17 o 
   2  -8   1      230.80      263.74      6.72 o 
   3  -8   1        2.33        0.00      4.43 o 
   4  -8   1       37.22       21.15      6.89 o 
   5  -8   1        5.09        1.48      2.95 o 
   6  -8   1       14.95        0.00      1.48 o 
   8  -8   1       53.28       22.13      6.39 o 
   9  -8   1      142.31      167.72     15.74 o 
  10  -8   1       10.02       17.21      8.85 o 
  11  -8   1       41.05       52.63     11.31 o 
  12  -8   1       95.50       87.06     13.77 o 
  13  -8   1        4.88        0.00      8.36 o 
  14  -8   1        2.65        6.39      8.36 o 
  15  -8   1       60.17       48.69     12.79 o 
  -9  -7   1       10.35       13.77     11.80 o 
  -8  -7   1       19.34       10.00      6.46 o 
  -7  -7   1       12.94       10.12      6.18 o 
  -6  -7   1      310.18      307.60     16.45 o 
  -5  -7   1      444.76      453.30     19.63 o 
  -4  -7   1       13.46       10.87      4.82 o 
  -3  -7   1      198.04      179.43     11.13 o 
  -2  -7   1        5.16        3.25      3.99 o 
  -1  -7   1      245.75      247.37     12.00 o 
   0  -7   1       18.60       14.26      4.25 o 
   1  -7   1       40.01       40.33      4.83 o 
   2  -7   1      235.60      252.56      8.34 o 
   3  -7   1      235.39      284.38     12.51 o 
   6  -7   1     1151.79     1204.06     48.69 o 
   7  -7   1       30.99       20.66      6.89 o 
   8  -7   1      124.32      128.37     13.28 o 
   9  -7   1        0.02        0.00      6.39 o 
  10  -7   1        7.98        7.38      7.87 o 
  11  -7   1       90.22       75.75     12.79 o 
  12  -7   1      415.21      424.96     27.05 o 
  13  -7   1       39.78       46.23     11.31 o 
  14  -7   1       54.68       74.27     14.26 o 
  15  -7   1        2.03        5.41      9.84 o 
 -10  -6   1       28.20       30.99     12.30 o 
  -9  -6   1       69.61       54.93     13.53 o 
  -8  -6   1       67.17       52.77      7.73 o 
  -7  -6   1      103.49      125.00     12.79 o 
  -6  -6   1       63.09       66.05     14.02 o 
  -5  -6   1       20.96       12.17      4.74 o 
  -4  -6   1       27.79       22.63      5.18 o 
  -3  -6   1      199.73      203.87      6.39 o 
  -2  -6   1      240.77      258.52     12.17 o 
  -1  -6   1     1758.10     1839.70     51.85 o 
   0  -6   1      595.89      707.95     22.76 o 
   1  -6   1      371.94      427.99     10.32 o 
   2  -6   1     1303.06     1334.67     37.99 o 
   3  -6   1       62.15       27.54      4.92 o 
   5  -6   1     1011.20     1170.12     46.73 o 
   6  -6   1        7.03       12.30      5.41 o 
   7  -6   1       25.47       14.26      5.41 o 
   8  -6   1      383.81      403.81     21.64 o 
   9  -6   1        8.10       12.79      6.89 o 
  10  -6   1       27.90       13.28      7.87 o 
  11  -6   1       38.59       33.94      9.84 o 
  12  -6   1      211.54      265.11     20.17 o 
  13  -6   1       70.41       63.45     12.30 o 
  14  -6   1       13.10       14.76      9.35 o 
  15  -6   1        0.02        3.93      9.35 o 
 -11  -5   1        0.19       16.23     11.31 o 
 -10  -5   1        0.09        3.93      9.84 o 
  -9  -5   1        5.73        0.00      4.82 o 
  -8  -5   1        0.01        0.00      4.46 o 
  -7  -5   1       17.43       14.02      5.06 o 
  -6  -5   1        3.05        5.59      4.30 o 
  -5  -5   1      347.38      354.70     18.94 o 
  -4  -5   1      322.46      310.48     13.71 o 
  -3  -5   1       52.03       49.53      5.02 o 
  -2  -5   1       33.55       49.98      3.43 o 
  -1  -5   1      142.83      134.72      7.65 o 
   0  -5   1      993.68      964.75     23.59 o 
   1  -5   1       23.71       17.71      3.93 o 
   2  -5   1     5001.95        0.00      1.48 o 
   4  -5   1     2643.76     2709.62     97.39 o 
   5  -5   1     1345.99     1384.08     52.63 o 
   6  -5   1     1234.35     1345.71     52.14 o 
   7  -5   1      356.60      402.83     20.66 o 
   8  -5   1       37.40       52.14      8.85 o 
   9  -5   1       24.65       32.95      8.36 o 
  10  -5   1      193.60      240.02     18.69 o 
  11  -5   1       16.24       27.05      9.35 o 
  12  -5   1       72.58      105.26     14.76 o 
  13  -5   1        5.33        0.00      7.87 o 
  14  -5   1        1.58        9.35      8.85 o 
  15  -5   1        0.15        0.00      8.36 o 
 -11  -4   1        0.24        1.48     10.82 o 
 -10  -4   1      111.63      115.09     16.72 o 
  -9  -4   1        3.02        6.61      5.66 o 
  -8  -4   1      101.08      129.39     11.80 o 
  -7  -4   1      170.74      171.66     11.20 o 
  -6  -4   1       50.72       44.99      8.36 o 
  -5  -4   1       46.79       40.39      6.15 o 
  -4  -4   1      655.55      707.71     23.29 o 
  -3  -4   1       25.98       48.65      5.46 o 
  -2  -4   1        4.52        1.61      1.66 o 
  -1  -4   1     1625.11     1711.00     32.24 o 
   0  -4   1      425.58      406.36      9.35 o 
   2  -4   1       11.63        2.46      1.97 o 
   3  -4   1     5002.89     4370.61    152.47 o 
   4  -4   1       35.33       34.43      5.90 o 
   5  -4   1      196.57      253.30     14.26 o 
   6  -4   1        5.65        7.38      4.92 o 
   7  -4   1     1669.68     1695.42     64.43 o 
   8  -4   1        0.90        0.00      4.92 o 
   9  -4   1        0.00        1.97      5.90 o 
  10  -4   1       36.82       33.94      9.84 o 
  11  -4   1        0.71        0.00      7.38 o 
  12  -4   1      334.91      356.10     24.10 o 
  13  -4   1       13.45       37.38     11.31 o 
  14  -4   1        0.88        0.00      7.87 o 
 -12  -3   1       13.23       12.30     11.80 o 
 -11  -3   1       30.71       22.13     12.30 o 
 -10  -3   1       18.56        6.89      9.84 o 
  -9  -3   1        0.74        0.00      4.17 o 
  -8  -3   1      184.66      215.79     12.52 o 
  -7  -3   1       26.37       26.17      5.41 o 
  -6  -3   1      238.04      256.87     12.26 o 
  -5  -3   1      872.44      945.37     29.19 o 
  -4  -3   1        3.08        8.85      6.64 o 
  -3  -3   1     1117.35     1168.63     26.43 o 
  -2  -3   1      200.78      167.75      4.41 o 
  -1  -3   1     1407.33     1318.06     22.28 o 
   0  -3   1     3149.62     3043.04     56.71 o 
   2  -3   1     1107.69     1026.50     37.87 o 
   3  -3   1       33.87       29.02      4.43 o 
   4  -3   1     5938.02     5800.92    200.68 o 
   5  -3   1       22.62       26.56      4.92 o 
   6  -3   1      143.76      159.85     10.82 o 
   7  -3   1       66.04       69.84      8.85 o 
   8  -3   1       91.01       80.17      9.84 o 
   9  -3   1       65.14       49.68      9.84 o 
  10  -3   1     1097.37     1170.12     50.66 o 
  11  -3   1        8.32       14.26      7.87 o 
  12  -3   1       10.66       21.15      9.84 o 
  13  -3   1       18.36       12.79      9.35 o 
  14  -3   1       24.51       25.58     10.82 o 
 -13  -2   1       11.09        0.00     10.33 o 
 -12  -2   1       34.61       35.91     12.30 o 
 -11  -2   1        7.33       27.54     11.31 o 
 -10  -2   1       72.84       59.16      7.08 o 
  -9  -2   1        4.75        8.57      4.43 o 
  -8  -2   1      114.66      111.75      8.74 o 
  -7  -2   1      386.06      381.63     15.47 o 
  -6  -2   1      923.91     1023.58     31.30 o 
  -5  -2   1     1523.31     1700.37     47.90 o 
  -4  -2   1      225.71      246.09     10.07 o 
  -3  -2   1     6849.94     7181.51    187.15 o 
  -2  -2   1     1836.66     1720.21     29.00 o 
  -1  -2   1    54178.59    48129.39    885.72 o 
   0  -2   1      348.61      340.10      6.39 o 
   1  -2   1       20.96       35.91      3.93 o 
   2  -2   1      172.54      188.38      9.35 o 
   3  -2   1      521.19      511.53     20.66 o 
   4  -2   1      394.11      378.24     17.21 o 
   5  -2   1      108.03      119.03      9.35 o 
   6  -2   1       13.41       20.66      5.41 o 
   7  -2   1      148.62      136.24     11.31 o 
   8  -2   1       13.94       16.23      6.89 o 
   9  -2   1      983.54     1016.66     43.77 o 
  10  -2   1      229.73      222.81     17.71 o 
  11  -2   1       10.86       12.30      7.87 o 
  12  -2   1      321.75      309.38     22.63 o 
  13  -2   1        7.47        7.87      9.35 o 
  14  -2   1        0.09        5.41      9.84 o 
 -13  -1   1       25.43       24.10     12.79 o 
 -12  -1   1      301.90      320.20     25.58 o 
 -11  -1   1        3.81        0.00      8.36 o 
 -10  -1   1       42.10       34.70      5.50 o 
  -9  -1   1        8.87        3.93      3.96 o 
  -8  -1   1      389.40      387.22     15.95 o 
  -7  -1   1        0.23        0.00      2.95 o 
  -6  -1   1    11260.56    12443.80    322.26 o 
  -5  -1   1      581.20      654.39     20.69 o 
  -3  -1   1      501.18      446.53     10.42 o 
  -2  -1   1     1965.63     1785.34     30.58 o 
  -1  -1   1       82.78       72.58      1.92 o 
   0  -1   1      832.08      932.59     17.20 o 
   1  -1   1       17.07       19.18      1.97 o 
   2  -1   1       13.62       14.76      2.46 o 
   3  -1   1       63.75       61.85      4.34 o 
   4  -1   1     2998.65     2903.41    102.80 o 
   5  -1   1        1.48        7.87      4.43 o 
   6  -1   1      339.38      384.14     19.67 o 
   7  -1   1       63.65       86.07     10.33 o 
   8  -1   1      390.28      529.23     27.54 o 
   9  -1   1       52.83       73.78     12.30 o 
  10  -1   1      161.80      160.57     11.41 o 
  11  -1   1       35.00       36.89     10.33 o 
  12  -1   1        7.26        5.90      8.85 o 
  13  -1   1       12.59        3.44      8.36 o 
 -14   0   1       27.18       20.41      8.26 o 
 -13   0   1        0.94        0.00     10.33 o 
 -12   0   1       47.86       40.82     11.80 o 
 -11   0   1       20.19       38.36     10.82 o 
 -10   0   1      187.76      226.65     14.51 o 
  -9   0   1        8.64       12.79      3.96 o 
  -8   0   1      307.32      315.48     13.66 o 
  -7   0   1        5.16       11.80      6.39 o 
  -6   0   1     2378.04     2696.34     98.86 o 
  -5   0   1     4265.53     4662.77    164.28 o 
  -4   0   1      501.32      458.41     20.17 o 
  -3   0   1    17569.07    16140.67    483.98 o 
  -2   0   1      616.85      573.67     15.49 o 
  -1   0   1      507.77      512.46     12.26 o 
   0   0   1       62.88       30.49      1.48 o 
   1   0   1        8.63       17.21      2.46 o 
   2   0   1      444.74      480.54     19.18 o 
   3   0   1    12762.09    12786.22    437.26 o 
   4   0   1      184.19      215.92     12.79 o 
   5   0   1     5074.82     5772.39    202.15 o 
   6   0   1       32.32       25.58      7.38 o 
   7   0   1      475.24      534.15     27.05 o 
   8   0   1       52.20       50.66      9.84 o 
   9   0   1     1498.12     1561.14     63.94 o 
  10   0   1        6.51        0.60      4.24 o 
  11   0   1        9.24        0.00      8.36 o 
  12   0   1        0.01        0.00      9.35 o 
  13   0   1        2.11        0.00      8.36 o 
 -14   1   1       25.23       22.63     10.82 o 
 -13   1   1       52.64       48.69     12.79 o 
 -12   1   1        5.84        5.37      6.23 o 
 -11   1   1       69.38       75.25     13.28 o 
 -10   1   1     4733.92     5017.40    182.48 o 
  -9   1   1        9.18       20.66      8.85 o 
  -8   1   1      417.57      416.60     23.12 o 
  -7   1   1      480.25      479.07     24.10 o 
  -6   1   1       17.20       13.77      5.41 o 
  -3   1   1     2409.54     1610.33     50.17 o 
  -2   1   1     1387.88     1219.05     24.47 o 
  -1   1   1      233.65      227.68      3.90 o 
   0   1   1     4125.52     4297.75     77.17 o 
   1   1   1      118.53      136.71      3.87 o 
   2   1   1    26564.13    25902.97    885.83 o 
   3   1   1        0.00        0.98      3.93 o 
   5   1   1        8.42       21.15      6.89 o 
   6   1   1      137.55      153.55      9.37 o 
   7   1   1      368.31      371.20     15.49 o 
   8   1   1      101.85       79.19     15.00 o 
   9   1   1        3.28        5.41      4.54 o 
  10   1   1       35.55       46.34      6.82 o 
  11   1   1       23.45       27.05     10.82 o 
  12   1   1       63.18       67.38     14.76 o 
  13   1   1        0.08        0.00     10.82 o 
 -14   2   1       15.49       14.26      9.35 o 
 -13   2   1       46.49       28.53     10.82 o 
 -12   2   1       63.67       60.99     11.80 o 
 -11   2   1     1848.57     1905.93     76.73 o 
 -10   2   1       39.64       28.53      9.84 o 
  -9   2   1       54.84       37.38      8.36 o 
  -8   2   1       94.24       87.55     10.33 o 
  -7   2   1       52.87       49.68      7.87 o 
  -6   2   1       14.36       16.23      4.92 o 
  -3   2   1    38031.62    35055.60    790.47 o 
  -2   2   1        5.59        7.69      0.93 o 
  -1   2   1    32929.23    30859.67    504.21 o 
   0   2   1     3316.06     3376.82     60.89 o 
   1   2   1     7235.30     6969.18    136.21 o 
   2   2   1      282.55      245.64      9.52 o 
   3   2   1       44.72       42.34      4.25 o 
   4   2   1     1911.73     2085.47     57.77 o 
   5   2   1     2163.70     2323.54     64.56 o 
   6   2   1       60.21       47.37      8.61 o 
   7   2   1      187.42      226.10     17.21 o 
   8   2   1       20.45       13.45      5.41 o 
   9   2   1       61.86       68.47     14.02 o 
  10   2   1        7.00        4.41      4.74 o 
  11   2   1       51.47       53.12     12.79 o 
  12   2   1       11.82        4.92     10.33 o 
 -15   3   1        2.31        5.41      9.84 o 
 -14   3   1        2.16        0.00      6.89 o 
 -13   3   1      124.14      120.01     16.23 o 
 -12   3   1        6.09        5.90      8.85 o 
 -11   3   1      326.40      309.87     22.63 o 
 -10   3   1      645.01      692.04     33.94 o 
  -9   3   1      173.30      213.46     16.23 o 
  -8   3   1       77.74       84.11      9.84 o 
  -7   3   1       42.93       46.73      7.38 o 
  -5   3   1        0.93        0.00      1.48 o 
  -4   3   1       48.00       48.20      5.90 o 
  -3   3   1        8.67       14.77      4.67 o 
  -2   3   1    13951.96    13382.64    219.00 o 
  -1   3   1     1090.65     1080.01     18.35 o 
   0   3   1     1869.79     1850.34     33.82 o 
   1   3   1     1727.82     1705.20     34.50 o 
   2   3   1      138.28      139.79      4.90 o 
   3   3   1       12.45        4.06      3.43 o 
   4   3   1      109.34      130.75      8.86 o 
   5   3   1      850.96      891.72     28.62 o 
   6   3   1      217.02      239.44     12.69 o 
   7   3   1      232.18      274.47     14.25 o 
   8   3   1       41.45       32.58      6.10 o 
   9   3   1        8.36        6.44      4.82 o 
  10   3   1       14.42       19.14      6.00 o 
  11   3   1       55.77       57.55     13.77 o 
 -15   4   1       76.30       94.93     16.23 o 
 -14   4   1       27.26       39.35     11.31 o 
 -13   4   1      173.21      163.30     16.72 o 
 -12   4   1       76.76       83.62     13.77 o 
 -11   4   1      219.85      217.40     19.18 o 
 -10   4   1        0.29        0.00      6.89 o 
  -9   4   1      382.81      294.13     18.20 o 
  -8   4   1      486.81      551.86     26.07 o 
  -6   4   1       11.85        9.35      3.93 o 
  -5   4   1     9799.96    10571.41    363.48 o 
  -4   4   1      259.84        0.49      2.95 o 
  -3   4   1     1075.71     1158.36     32.41 o 
  -2   4   1       12.14       19.91      1.50 o 
  -1   4   1      100.01       73.64      2.43 o 
   0   4   1      263.62      276.28     10.60 o 
   1   4   1        0.30        0.00      0.89 o 
   2   4   1      315.02      300.32      8.08 o 
   3   4   1     2137.67     2185.01     45.04 o 
   4   4   1      912.73      992.66     31.06 o 
   5   4   1      560.75      618.27     22.23 o 
   6   4   1        0.88        1.38      4.09 o 
   7   4   1        9.12        5.23      4.54 o 
   8   4   1        2.13        4.00      4.35 o 
   9   4   1      112.96       69.69      8.37 o 
  10   4   1       16.87        9.35     10.82 o 
  11   4   1       11.68        9.84     11.31 o 
 -15   5   1       57.34       53.12     13.28 o 
 -14   5   1       30.68       40.82     11.31 o 
 -13   5   1       17.04       26.07     10.33 o 
 -12   5   1        2.16        0.00      6.89 o 
 -11   5   1       85.34       87.06     13.28 o 
 -10   5   1      754.96      355.61     21.15 o 
  -9   5   1       47.57        0.49      3.44 o 
  -7   5   1       11.12        4.43      3.44 o 
  -6   5   1    27225.05    28092.21    959.11 o 
  -5   5   1       41.90       39.84      6.89 o 
  -4   5   1      612.70      593.18     25.58 o 
  -3   5   1       11.46        0.37      2.00 o 
  -2   5   1      121.17       79.68      8.36 o 
   0   5   1      288.19      277.27     11.30 o 
   1   5   1      493.59      491.11     17.15 o 
   2   5   1      244.40      235.10      5.22 o 
   3   5   1        0.15        0.00      1.29 o 
   4   5   1      517.24      586.78     14.91 o 
   5   5   1      431.85      498.78     13.84 o 
   6   5   1       27.08       18.80      3.48 o 
   7   5   1       22.25       19.87      5.81 o 
   8   5   1       56.70       45.10     10.08 o 
   9   5   1      117.63      105.58     20.66 o 
  10   5   1       12.94       14.76     11.31 o 
 -15   6   1        6.97        6.39      8.85 o 
 -14   6   1       10.45        9.84      8.85 o 
 -13   6   1       14.91       12.79      9.84 o 
 -12   6   1      100.00       73.29     13.28 o 
 -11   6   1      215.37      171.66     16.23 o 
 -10   6   1       17.70        1.48      3.93 o 
  -9   6   1        0.12        0.00      1.97 o 
  -8   6   1       90.70       56.07      7.87 o 
  -7   6   1      291.25      337.41     18.69 o 
  -6   6   1     1698.37     2113.99     79.19 o 
  -5   6   1      600.19      607.93     27.54 o 
  -4   6   1       43.61       47.20      4.96 o 
  -3   6   1       92.97      145.83     10.33 o 
  -2   6   1       13.34       23.40      3.41 o 
  -1   6   1      165.03      201.62      6.45 o 
   0   6   1        0.04        1.48      3.07 o 
   1   6   1      937.21     1006.21     31.06 o 
   2   6   1      186.55      178.12     10.43 o 
   3   6   1       39.92       39.27      4.62 o 
   4   6   1      159.07      163.97      6.35 o 
   5   6   1       86.05       77.10     23.36 o 
   6   6   1       65.50       68.01     13.53 o 
   7   6   1      267.27      281.92     15.65 o 
   8   6   1        2.46        1.18      5.73 o 
   9   6   1       13.25        5.98      6.36 o 
 -15   7   1        3.55        5.90      9.35 o 
 -14   7   1        1.08        0.00      8.36 o 
 -13   7   1       36.76       60.50     12.79 o 
 -12   7   1      208.22      223.79     19.18 o 
 -11   7   1      293.26      265.11     19.18 o 
  -9   7   1       43.10        0.00      2.46 o 
  -8   7   1     1407.37      737.78     33.94 o 
  -7   7   1       51.99       43.28      7.87 o 
  -6   7   1      747.70      823.85     36.40 o 
  -5   7   1      219.59      251.88     11.81 o 
  -4   7   1      664.21      660.90     21.72 o 
  -3   7   1       11.03        8.67      3.93 o 
  -2   7   1      637.55      678.01     15.74 o 
  -1   7   1     1136.93     1296.03     52.14 o 
   0   7   1      221.64      256.89     12.34 o 
   1   7   1      224.68      266.30     13.04 o 
   2   7   1       24.35       22.44      5.08 o 
   3   7   1      321.63      323.42     15.47 o 
   4   7   1      225.76      214.89     13.20 o 
   5   7   1      195.82      225.03     13.86 o 
   6   7   1        7.30        3.89      5.28 o 
   7   7   1        2.40        0.00      5.36 o 
   8   7   1       60.45       38.52      8.00 o 
 -15   8   1      153.41      170.67     19.18 o 
 -14   8   1       10.00        5.90      8.36 o 
 -13   8   1        4.38        1.48      7.38 o 
 -12   8   1       19.05       15.25      8.36 o 
 -11   8   1      170.14      137.23     14.76 o 
 -10   8   1       63.11       60.99     10.82 o 
  -8   8   1      718.36      506.61     26.56 o 
  -7   8   1       52.43       44.27      9.35 o 
  -6   8   1       56.44       46.73      9.35 o 
  -5   8   1       40.09       67.98     10.08 o 
  -4   8   1      353.35      398.24     15.99 o 
  -3   8   1      709.95      800.71     26.02 o 
  -2   8   1       13.40       18.04      3.67 o 
   0   8   1       43.68       41.88      6.02 o 
   1   8   1      540.08      586.41     21.73 o 
   2   8   1        0.09        0.00      4.46 o 
   3   8   1      515.05      563.07     22.60 o 
   4   8   1      599.71      649.99     25.20 o 
   5   8   1        1.85        1.43      5.54 o 
   6   8   1        2.18        0.00      5.28 o 
   7   8   1        2.54        0.00      5.44 o 
   8   8   1        9.04        7.43      7.18 o 
 -15   9   1       38.71       28.53     11.31 o 
 -14   9   1        2.24        0.00      7.87 o 
 -13   9   1        3.99        0.00      6.89 o 
 -12   9   1       58.40       63.45     12.30 o 
 -11   9   1       23.61       30.99      8.85 o 
 -10   9   1       39.70       30.99      9.35 o 
  -9   9   1       65.00       69.35     11.31 o 
  -8   9   1      225.08      221.33     18.20 o 
  -7   9   1        0.06        0.00      6.39 o 
  -6   9   1       25.77       17.29      5.38 o 
  -5   9   1       29.33       26.19      5.73 o 
  -4   9   1      257.11      307.77     14.41 o 
  -3   9   1       85.14       62.93      7.07 o 
  -2   9   1        7.33        2.46      6.39 o 
  -1   9   1       80.85       84.60     12.30 o 
   0   9   1      172.93      194.99     12.34 o 
   1   9   1       81.05       79.21     12.05 o 
   2   9   1      195.36      174.11     19.92 o 
   3   9   1       44.41       49.78      8.12 o 
   4   9   1        3.76        0.00      5.28 o 
   5   9   1       49.26       46.41      8.00 o 
   6   9   1        0.62        0.00      6.02 o 
   7   9   1        0.58        0.00      6.64 o 
 -15  10   1        7.71        0.00      7.87 o 
 -14  10   1        1.68        2.95      8.36 o 
 -13  10   1       11.97       17.71      9.35 o 
 -12  10   1       18.01       30.00      9.84 o 
 -11  10   1       99.28      101.81     14.26 o 
 -10  10   1      302.91      291.67     21.15 o 
  -9  10   1      272.91      302.49     21.15 o 
  -8  10   1       72.83       93.45     13.28 o 
  -7  10   1      380.63      379.22     23.61 o 
  -6  10   1       39.15       47.27      8.61 o 
  -5  10   1       81.00       69.88      8.36 o 
  -4  10   1        9.24       13.03      5.56 o 
  -3  10   1      229.90      249.77     14.08 o 
  -2  10   1       37.20       26.35     12.79 o 
  -1  10   1        3.44        2.51      5.03 o 
   0  10   1       66.09       67.58     21.15 o 
   1  10   1        1.70        3.20      5.90 o 
   2  10   1        1.45        0.00      5.67 o 
   3  10   1       97.06       98.31     18.69 o 
   4  10   1      115.02       93.40     19.92 o 
   5  10   1        2.29        0.00      6.97 o 
 -15  11   1        2.54        0.98      8.36 o 
 -14  11   1       10.40       11.31      8.85 o 
 -13  11   1       60.67       59.51     13.28 o 
 -12  11   1       30.12       21.64      9.35 o 
 -11  11   1       24.37       33.45     11.31 o 
 -10  11   1       24.08       42.30     10.82 o 
  -9  11   1      115.17      107.72     15.25 o 
  -8  11   1      127.17      122.96     16.23 o 
  -7  11   1        2.31        2.95      8.36 o 
  -6  11   1      227.44      219.45     14.15 o 
  -5  11   1       41.47       41.94      7.63 o 
  -4  11   1       84.71       99.44      9.52 o 
  -3  11   1       19.90       21.36      6.58 o 
  -2  11   1       39.63       32.70      7.07 o 
  -1  11   1      113.33      106.20     11.56 o 
   0  11   1      156.36      165.83     18.20 o 
   1  11   1      100.98       99.71     10.15 o 
   2  11   1        6.26        3.63      6.26 o 
   3  11   1        9.80        2.83      6.62 o 
   4  11   1       23.07        9.63      7.20 o 
 -14  12   1        0.03        4.43      9.84 o 
 -13  12   1        0.01        0.00      9.35 o 
 -12  12   1        0.76        0.00      8.85 o 
 -11  12   1      143.14      171.17     17.71 o 
 -10  12   1       21.05       17.21      9.35 o 
  -9  12   1      110.27       98.86     15.25 o 
  -8  12   1      113.43      112.14     15.74 o 
  -7  12   1      242.11      338.40     25.08 o 
  -6  12   1      748.81      898.32     31.95 o 
  -5  12   1       59.38       78.63     17.95 o 
  -4  12   1      174.67      209.75     14.78 o 
  -3  12   1       61.93       76.49     15.99 o 
  -2  12   1        3.85        0.00      5.73 o 
  -1  12   1        1.91        0.00      6.43 o 
   0  12   1        4.36        3.86     10.57 o 
   1  12   1        8.91        2.04      6.72 o 
   2  12   1        1.36        0.00     10.33 o 
   3  12   1        2.39        0.21     10.57 o 
 -13  13   1        0.75        1.48      8.36 o 
 -12  13   1        2.02        0.49      9.35 o 
 -11  13   1       12.57       14.26      9.84 o 
 -10  13   1       11.20        1.97      8.85 o 
  -9  13   1       26.55       12.30      9.84 o 
  -8  13   1      132.13      138.70     17.71 o 
  -7  13   1       38.91       52.14     12.79 o 
  -6  13   1       22.16       19.78      7.47 o 
  -5  13   1       38.02       15.74      7.47 o 
  -4  13   1       36.86       17.44     13.77 o 
  -3  13   1        9.60        0.00      6.72 o 
  -2  13   1        6.57        4.93      7.07 o 
  -1  13   1       35.98       34.89     13.03 o 
   0  13   1       29.26       20.47      7.98 o 
   1  13   1        5.94        0.00      6.93 o 
 -12  14   1        0.01       11.31     10.33 o 
 -11  14   1       19.22       24.59     11.31 o 
 -10  14   1       32.89       42.30     13.28 o 
  -9  14   1        7.51        2.46      9.84 o 
  -8  14   1       10.48        5.41     10.33 o 
  -7  14   1       21.58       27.54     11.80 o 
  -6  14   1        9.57        8.49      7.47 o 
  -5  14   1       89.31       82.76     16.97 o 
  -4  14   1       27.27       16.40      8.33 o 
  -3  14   1       18.34       11.12     10.33 o 
  -2  14   1        0.14        0.00     12.79 o 
  -1  14   1        6.74        5.16     16.23 o 
 -11  15   1        0.53        0.00      9.84 o 
 -10  15   1        0.43        1.48      9.84 o 
  -9  15   1        2.43        0.00     10.33 o 
  -8  15   1        0.54        7.38     10.82 o 
  -7  15   1        8.03        3.44      9.84 o 
  -6  15   1        2.75        0.00      7.28 o 
  -5  15   1        1.80        0.00      7.82 o 
  -4  15   1        7.25        0.00      7.47 o 
  -3  15   1       22.35       14.82      9.10 o 
   4 -16   2        8.11        8.36     12.30 o 
   5 -16   2       34.40       37.87     14.26 o 
   6 -16   2        0.73       12.79     11.80 o 
   7 -16   2        6.09        0.00      9.84 o 
   8 -16   2       38.32       49.68     14.26 o 
   9 -16   2        3.14        2.95     10.33 o 
   1 -15   2        1.72        0.00      8.12 o 
   2 -15   2        0.01        0.00      7.63 o 
   3 -15   2       27.58       10.82     11.31 o 
   4 -15   2       21.69       27.05     13.28 o 
   5 -15   2       59.68       51.64     14.26 o 
   6 -15   2        1.59        8.36     11.31 o 
   7 -15   2        1.84        0.00      8.36 o 
   8 -15   2        9.81       15.25     10.33 o 
   9 -15   2       14.63       25.08     10.82 o 
  10 -15   2        9.46        8.85      9.35 o 
  11 -15   2        0.01        8.85     10.33 o 
  -1 -14   2        0.54        0.00      7.28 o 
   0 -14   2       12.71        5.85      7.47 o 
   1 -14   2       11.74        8.90     14.76 o 
   2 -14   2       65.20       66.58     10.22 o 
   3 -14   2       96.17      138.70     19.18 o 
   4 -14   2        1.99        0.00      9.84 o 
   5 -14   2       40.67       43.28     12.30 o 
   6 -14   2       24.68       18.20     10.82 o 
   7 -14   2        3.28        0.00      7.87 o 
   8 -14   2       28.28       20.17     10.33 o 
   9 -14   2       41.19       44.76     11.80 o 
  10 -14   2        6.57       11.31      9.35 o 
  11 -14   2       22.66       19.18     10.33 o 
  12 -14   2       23.12       30.00     11.80 o 
  -3 -13   2        3.01        0.00      7.42 o 
  -2 -13   2        2.15        0.00      6.72 o 
  -1 -13   2        0.96        0.00      6.08 o 
   0 -13   2        0.27        0.00      6.61 o 
   1 -13   2        0.32        0.00      6.72 o 
   2 -13   2      314.62      359.89     19.12 o 
   3 -13   2        0.29        0.00      6.43 o 
   4 -13   2      243.69      247.89     22.13 o 
   5 -13   2      176.36      182.97     18.69 o 
   6 -13   2      421.40      435.78     28.53 o 
   7 -13   2        4.41        4.92      8.36 o 
   8 -13   2       11.35        9.84      9.35 o 
   9 -13   2        8.55        0.49      7.87 o 
  10 -13   2        3.97        9.84      9.35 o 
  11 -13   2        3.50        0.00      9.35 o 
  12 -13   2        0.24       11.80      9.35 o 
  13 -13   2        0.06        0.00      9.35 o 
  -4 -12   2        5.90        0.00     13.03 o 
  -3 -12   2       40.23       38.85      8.86 o 
  -2 -12   2        4.48        5.15      7.07 o 
  -1 -12   2       24.78       18.38     20.66 o 
   0 -12   2        3.89        0.00      9.84 o 
   1 -12   2       22.56       17.21      6.61 o 
   2 -12   2       24.09       27.76      7.62 o 
   3 -12   2       12.02       17.80      6.78 o 
   4 -12   2        2.42        3.93      9.35 o 
   5 -12   2      242.33      253.30     20.17 o 
   6 -12   2      460.36      515.38     26.31 o 
   7 -12   2        9.90        5.41      8.36 o 
   8 -12   2      581.92      558.75     31.48 o 
   9 -12   2       25.47       22.63      9.84 o 
  10 -12   2        0.49        0.00      7.38 o 
  11 -12   2       56.20       45.74     11.80 o 
  12 -12   2        1.10        0.00      8.36 o 
  13 -12   2        7.84       15.25     10.33 o 
  14 -12   2       10.22        8.36     10.33 o 
  -6 -11   2        8.75        0.00      8.85 o 
  -5 -11   2        0.45        0.00      6.78 o 
  -4 -11   2        8.41        0.21     12.30 o 
  -3 -11   2       69.29       73.60     15.74 o 
  -2 -11   2      169.91      198.22     14.41 o 
  -1 -11   2       11.05        8.03      7.13 o 
   0 -11   2      187.25      193.18     14.08 o 
   1 -11   2       28.94       29.98      7.28 o 
   2 -11   2       91.24       85.17      9.31 o 
   3 -11   2       28.51       17.28      6.37 o 
   4 -11   2        0.00        0.00      9.35 o 
   5 -11   2      160.28      207.51     16.48 o 
   6 -11   2        2.15        0.00      7.87 o 
   7 -11   2     1117.54     1266.52     55.09 o 
   8 -11   2      159.96      179.53     17.21 o 
   9 -11   2      693.27      756.47     38.36 o 
  10 -11   2       84.21       61.97     12.30 o 
  11 -11   2        0.23        0.00      7.87 o 
  12 -11   2      232.47      237.07     20.66 o 
  13 -11   2       15.56       12.30      9.35 o 
  14 -11   2       15.26        5.90      9.84 o 
  -7 -10   2       33.24       33.52     14.51 o 
  -6 -10   2        2.79        0.00      6.97 o 
  -5 -10   2       29.98       29.06     10.08 o 
  -4 -10   2      165.73      178.45     14.59 o 
  -3 -10   2       28.88       23.56      7.20 o 
  -2 -10   2      150.38      160.50     12.69 o 
  -1 -10   2        0.75        1.97      5.91 o 
   0 -10   2       56.09       43.76      7.20 o 
   1 -10   2        0.30        1.65      5.03 o 
   2 -10   2       24.32       22.13      8.36 o 
   3 -10   2       33.91       36.22     17.21 o 
   4 -10   2        3.58        1.19      2.36 o 
   5 -10   2      127.71        0.00      2.95 o 
   6 -10   2      201.49        0.00      2.95 o 
   7 -10   2      579.73      432.83     25.08 o 
   8 -10   2      647.40      715.65     35.41 o 
   9 -10   2      784.06      840.09     39.84 o 
  10 -10   2       26.51       16.72      9.35 o 
  11 -10   2       49.99       77.71     14.26 o 
  12 -10   2      277.41      257.24     20.66 o 
  13 -10   2       68.39       81.16     14.76 o 
  14 -10   2      168.26      178.05     19.67 o 
  -8  -9   2       76.39       93.94     18.20 o 
  -7  -9   2       40.56       34.44      9.35 o 
  -6  -9   2       84.02       78.02     10.33 o 
  -5  -9   2       96.54       92.33     14.02 o 
  -4  -9   2       31.71       33.20      8.12 o 
  -3  -9   2      122.47      120.55     11.48 o 
  -2  -9   2        8.03        9.27      5.73 o 
  -1  -9   2       14.73       10.11      5.67 o 
   0  -9   2       46.66       42.28      6.37 o 
   1  -9   2      172.82      232.78      7.26 o 
   2  -9   2      233.25      238.99      8.86 o 
   3  -9   2       26.00       21.79      5.41 o 
   4  -9   2       12.37       11.80      3.93 o 
   5  -9   2        8.57        0.00      2.95 o 
   6  -9   2       10.32        1.48      3.93 o 
   7  -9   2      378.16      267.57     18.69 o 
   8  -9   2       70.28       68.86     11.80 o 
   9  -9   2       29.49       51.15     10.82 o 
  10  -9   2      174.26      173.62     16.23 o 
  11  -9   2      585.13      626.62     32.95 o 
  12  -9   2       17.87       27.05     10.33 o 
  13  -9   2        0.40        1.48      8.36 o 
  14  -9   2      112.00      112.14     16.72 o 
  -9  -8   2        2.23        1.97     12.30 o 
  -8  -8   2        6.56        0.00      6.36 o 
  -7  -8   2       28.14       17.91      6.82 o 
  -6  -8   2       25.96       27.54      6.70 o 
  -5  -8   2        6.87        1.95      6.15 o 
  -4  -8   2       15.53       12.72      5.90 o 
  -3  -8   2      106.95      110.92     10.60 o 
  -2  -8   2        0.38        5.01      4.69 o 
  -1  -8   2       65.02       56.76      6.50 o 
   0  -8   2        2.60        7.26      4.48 o 
   1  -8   2      361.62      424.45     11.05 o 
   2  -8   2      542.18      565.90     41.81 o 
   3  -8   2       92.61       83.12      6.39 o 
   4  -8   2       63.90       44.27      7.38 o 
   5  -8   2      141.21      151.98     13.77 o 
   6  -8   2      623.47      545.47     27.05 o 
   7  -8   2       20.13       13.77      6.89 o 
   8  -8   2      490.87      555.79     28.04 o 
   9  -8   2       32.33       52.63     10.33 o 
  10  -8   2        5.08        4.43      7.87 o 
  11  -8   2        0.66        0.00      7.38 o 
  12  -8   2     1077.60      996.50     46.73 o 
  13  -8   2       15.77       11.31      8.36 o 
  14  -8   2       67.55       56.07     13.28 o 
  15  -8   2        7.40        5.41      9.84 o 
 -10  -7   2        0.36        0.00     10.82 o 
  -9  -7   2        4.83       12.30     11.31 o 
  -8  -7   2        6.98        1.77     10.33 o 
  -7  -7   2       56.52       58.16      7.90 o 
  -6  -7   2       25.51       27.93      6.10 o 
  -5  -7   2      258.78      259.90     17.46 o 
  -4  -7   2        1.62        4.22      4.54 o 
  -3  -7   2     2774.74     2863.34     79.77 o 
  -2  -7   2      327.29      331.27     14.61 o 
  -1  -7   2       51.19       51.28      5.67 o 
   0  -7   2      391.11      491.70     11.82 o 
   1  -7   2      251.12      265.16     10.31 o 
   2  -7   2       61.06       74.27      5.41 o 
   3  -7   2      615.14      559.15     87.80 o 
   4  -7   2      205.48      201.66     14.26 o 
   5  -7   2      278.22      254.29     15.74 o 
   6  -7   2        1.41        3.44      5.41 o 
   7  -7   2      137.32      138.21     12.30 o 
   8  -7   2       25.30       21.15      7.38 o 
   9  -7   2       26.85       25.08      7.87 o 
  10  -7   2        4.51        0.00      6.89 o 
  11  -7   2     1026.89     1014.20     45.74 o 
  12  -7   2        2.43        3.44      8.36 o 
  13  -7   2        0.17        0.00      7.87 o 
  14  -7   2        4.93        6.39      9.35 o 
  15  -7   2        0.02        0.00      8.85 o 
 -10  -6   2        8.10        7.38     11.80 o 
  -9  -6   2       10.58        4.43     10.82 o 
  -8  -6   2        2.78        0.00      5.06 o 
  -7  -6   2       26.56       32.44     10.82 o 
  -6  -6   2        0.21        0.00      4.46 o 
  -5  -6   2       54.97       52.07      6.63 o 
  -4  -6   2        6.88        5.02      4.09 o 
  -3  -6   2      750.97      739.66     17.19 o 
  -2  -6   2       56.96       38.05      3.64 o 
  -1  -6   2       23.12       23.53      2.11 o 
   0  -6   2     2294.82     2306.49    120.18 o 
   1  -6   2       54.80       61.57      9.10 o 
   2  -6   2      289.07      296.59     11.80 o 
   3  -6   2       49.55       54.10      7.38 o 
   4  -6   2      147.12      138.70     10.82 o 
   5  -6   2        6.09        9.35      4.92 o 
   6  -6   2        0.07        0.00      4.43 o 
   7  -6   2        0.90       12.30      5.90 o 
   8  -6   2      126.56      143.13     12.79 o 
   9  -6   2      207.64      190.35     14.76 o 
  10  -6   2       43.04       42.79     10.33 o 
  11  -6   2      137.49      187.40     16.72 o 
  12  -6   2      188.17      252.32     19.67 o 
  13  -6   2       16.98       19.18      9.35 o 
  14  -6   2      103.81       98.86     15.25 o 
 -11  -5   2        5.41        1.97     11.31 o 
 -10  -5   2       42.76       39.35     12.79 o 
  -9  -5   2       75.95       54.40      7.52 o 
  -8  -5   2        0.99        3.66      5.66 o 
  -7  -5   2      161.15      188.97     11.94 o 
  -6  -5   2      288.53      319.27     14.70 o 
  -5  -5   2        4.58        2.15      3.80 o 
  -4  -5   2      266.78      310.27     13.51 o 
  -3  -5   2      936.49      924.88     20.44 o 
  -2  -5   2       44.98       33.17      2.40 o 
  -1  -5   2      758.14      730.51     29.25 o 
   0  -5   2        0.86        1.69      0.90 o 
   1  -5   2     5482.00     5691.83    136.53 o 
   2  -5   2      213.64      225.54      7.90 o 
   3  -5   2      299.81      321.18     16.72 o 
   4  -5   2      149.39      147.06     10.33 o 
   5  -5   2      190.00      170.67     12.30 o 
   6  -5   2       22.15       29.51      5.90 o 
   7  -5   2     1377.33     1593.61     61.48 o 
   8  -5   2        6.39       16.23      5.90 o 
   9  -5   2        0.96        5.90      6.89 o 
  10  -5   2        4.74        0.00      6.89 o 
  11  -5   2       77.98       96.40     13.28 o 
  12  -5   2      114.24      109.19     14.76 o 
  13  -5   2       60.61       69.35     13.28 o 
  14  -5   2       48.20       78.20     14.76 o 
 -12  -4   2        6.54        5.90     11.80 o 
 -11  -4   2        9.36       14.26     11.31 o 
 -10  -4   2       35.27       25.58     11.31 o 
  -9  -4   2      191.78      190.11     12.11 o 
  -8  -4   2        1.26        0.00      4.00 o 
  -7  -4   2       46.04       36.78      5.44 o 
  -6  -4   2      769.33      837.94     27.30 o 
  -5  -4   2        1.29        1.71      3.35 o 
  -4  -4   2     1617.24     1561.21     44.45 o 
  -3  -4   2       46.52       54.61      3.50 o 
  -2  -4   2     1470.57     1537.73     29.50 o 
  -1  -4   2        0.79        1.08      0.71 o 
   0  -4   2     1576.81     1572.47     32.23 o 
   1  -4   2      250.57      230.75      7.44 o 
   2  -4   2     3719.29     3777.56     86.84 o 
   3  -4   2      297.60      299.05     15.25 o 
   4  -4   2       80.65      106.73      8.36 o 
   5  -4   2       28.48       25.58      5.41 o 
   6  -4   2      911.42     1002.40     40.33 o 
   7  -4   2       40.90       45.25      7.38 o 
   8  -4   2       88.55       90.99     10.82 o 
   9  -4   2       85.96       89.03     11.31 o 
  10  -4   2      510.65      521.86     28.04 o 
  11  -4   2       23.09       18.20      8.36 o 
  12  -4   2      323.24      304.95     21.64 o 
  13  -4   2       50.64       44.76     11.31 o 
  14  -4   2       21.92       19.67     10.33 o 
 -12  -3   2       36.21       50.17     14.76 o 
 -11  -3   2       55.17       48.69     13.77 o 
 -10  -3   2        2.74        8.36      9.35 o 
  -9  -3   2        2.29        4.92      7.13 o 
  -8  -3   2        0.34        0.64      6.64 o 
  -7  -3   2      180.23      203.09     10.85 o 
  -6  -3   2       56.06       46.41      7.13 o 
  -5  -3   2     2774.50     3057.86     82.86 o 
  -4  -3   2       19.05       16.70      2.09 o 
  -3  -3   2     4847.92     4823.49    115.53 o 
  -2  -3   2       96.93      102.57      4.00 o 
  -1  -3   2        3.96        4.28      2.13 o 
   0  -3   2      257.30      249.53      5.82 o 
   1  -3   2    18863.28    18075.93    324.50 o 
   2  -3   2      409.59      433.81     18.20 o 
   3  -3   2     2032.24     1962.00     70.34 o 
   4  -3   2      143.11      149.03      9.84 o 
   5  -3   2      255.19      258.71     13.77 o 
   6  -3   2        2.42        0.00      3.93 o 
   7  -3   2      224.98      254.29     15.74 o 
   8  -3   2       18.59       23.12      6.89 o 
   9  -3   2        1.30        3.93      6.39 o 
  10  -3   2       56.86       55.09     10.33 o 
  11  -3   2      719.41      731.39     36.40 o 
  12  -3   2       11.26        1.97      8.36 o 
  13  -3   2        0.45        0.00      8.36 o 
  14  -3   2        1.16       11.80     10.33 o 
 -13  -2   2        4.35        8.85     11.31 o 
 -12  -2   2        1.51        2.95      9.35 o 
 -11  -2   2       95.89      107.22     16.23 o 
 -10  -2   2        4.82        0.98      9.35 o 
  -9  -2   2       56.33       38.72      5.44 o 
  -8  -2   2       11.10        4.21      3.47 o 
  -7  -2   2      904.86      950.37     29.56 o 
  -6  -2   2      235.45      284.00     11.90 o 
  -5  -2   2      371.07      372.01     13.51 o 
  -4  -2   2      855.14      911.79     23.52 o 
  -3  -2   2      236.10      209.74      6.85 o 
  -2  -2   2       86.42       77.74      6.02 o 
  -1  -2   2     1496.15     1417.51     23.85 o 
   0  -2   2    26129.32    25209.64    453.26 o 
   1  -2   2      767.89      760.65     14.78 o 
   2  -2   2     8568.57     7921.30    271.01 o 
   3  -2   2       18.32       20.17      3.93 o 
   4  -2   2      685.21      744.17     29.51 o 
   5  -2   2      174.77      138.21      9.84 o 
   6  -2   2     1664.09     1864.12     69.35 o 
   7  -2   2       63.35       71.81      8.85 o 
   8  -2   2        1.71        0.00      5.41 o 
   9  -2   2      104.33      122.47     12.79 o 
  10  -2   2        9.76        7.38      6.89 o 
  11  -2   2        0.18        0.00      7.87 o 
  12  -2   2       23.73       18.69      8.85 o 
  13  -2   2        2.53        3.44      8.36 o 
  14  -2   2       19.03       27.54     11.80 o 
 -13  -1   2        6.98        7.87     10.82 o 
 -12  -1   2        4.35        2.95     10.33 o 
 -11  -1   2        0.20        0.49      8.36 o 
 -10  -1   2      326.70      339.87     24.59 o 
  -9  -1   2        2.57        8.03      3.96 o 
  -8  -1   2       29.65       23.90      6.15 o 
  -7  -1   2      395.78      488.12     17.15 o 
  -6  -1   2        5.27        0.12      2.59 o 
  -5  -1   2      389.89      390.33     35.91 o 
  -4  -1   2      400.12      403.16     11.55 o 
  -3  -1   2     8423.20     8256.60    167.58 o 
  -2  -1   2        8.34        8.83      1.23 o 
  -1  -1   2    28545.01    26545.68    478.53 o 
   0  -1   2        0.86        3.13      1.12 o 
   1  -1   2    11283.59    11044.84    248.82 o 
   2  -1   2      426.52      418.57     16.72 o 
   3  -1   2       60.62       59.51      5.90 o 
   4  -1   2      434.16      418.08     18.69 o 
   5  -1   2     1769.88     1394.90     53.12 o 
   6  -1   2      121.55      117.06     10.33 o 
   7  -1   2     3227.48     3714.97    134.28 o 
   8  -1   2       23.32       31.48      8.36 o 
   9  -1   2       67.99       68.24      7.98 o 
  10  -1   2       68.19       62.47     11.31 o 
  11  -1   2      834.18      820.41     40.33 o 
  12  -1   2       40.55       35.41     11.31 o 
  13  -1   2       29.08       15.25      9.35 o 
 -14   0   2        3.59        0.00     15.00 o 
 -13   0   2       21.22       14.26     10.33 o 
 -12   0   2       30.59       39.84     11.80 o 
 -11   0   2       12.22       15.74      9.84 o 
 -10   0   2      683.05      701.82     27.54 o 
  -9   0   2       15.95       13.10      3.52 o 
  -8   0   2       80.27       65.83      6.26 o 
  -7   0   2       57.44       82.30      6.10 o 
  -6   0   2      742.74      777.89     74.27 o 
  -5   0   2        1.22        1.28      1.01 o 
  -4   0   2      846.48      786.90     20.30 o 
  -3   0   2      476.28      457.88     12.39 o 
  -2   0   2    18051.49    17277.38    339.90 o 
  -1   0   2      209.05      215.49      5.88 o 
   0   0   2     4164.27     4346.50     92.51 o 
   1   0   2       13.18        9.63      1.30 o 
   2   0   2      771.79      734.53     18.34 o 
   3   0   2      152.37      147.06      9.35 o 
   4   0   2     1121.34     1311.77     49.68 o 
   5   0   2       65.54       81.65      9.35 o 
   6   0   2       28.68       14.76      6.39 o 
   7   0   2       47.77       46.23      9.35 o 
   8   0   2        0.05       12.30      7.38 o 
   9   0   2        7.52       11.80      7.87 o 
  10   0   2        7.34        2.62     10.33 o 
  11   0   2        4.47        0.00      4.62 o 
  12   0   2      102.12       92.39     10.92 o 
  13   0   2        1.74        8.36      9.35 o 
 -14   1   2       19.88       20.17     10.82 o 
 -13   1   2      166.12      177.56     17.71 o 
 -12   1   2       39.02       40.01      7.98 o 
 -11   1   2       66.68       39.84     12.30 o 
 -10   1   2       36.44       31.41      5.41 o 
  -9   1   2        2.65        4.92      7.38 o 
  -8   1   2      186.75      208.05     15.25 o 
  -7   1   2      682.83      511.53     24.59 o 
  -6   1   2       34.41        1.48      1.48 o 
  -4   1   2      203.98      184.17      6.97 o 
  -3   1   2     1662.09     1526.13     40.58 o 
  -2   1   2      116.17      107.53      2.54 o 
  -1   1   2    42964.00    40054.07    654.44 o 
   0   1   2      252.59      245.11      5.49 o 
   1   1   2     6124.41     6164.73    111.44 o 
   2   1   2      380.77      372.84     10.63 o 
   3   1   2       25.88       39.35      5.90 o 
   5   1   2     1250.42     1409.16     54.60 o 
   6   1   2     1995.39     2134.64     80.17 o 
   7   1   2        1.20        0.00      6.39 o 
   8   1   2      604.70      725.77     25.87 o 
   9   1   2      290.56      265.36     14.61 o 
  10   1   2       25.15       12.22      7.62 o 
  11   1   2       14.00        6.20      5.66 o 
  12   1   2       11.79        9.84     10.33 o 
 -15   2   2        0.79        1.97      9.35 o 
 -14   2   2       45.37       60.50     13.28 o 
 -13   2   2        0.34        0.00      7.87 o 
 -12   2   2       23.02       28.04     10.33 o 
 -11   2   2      593.79      606.46     32.46 o 
 -10   2   2        5.00        0.00      6.39 o 
  -9   2   2       58.62        8.36      4.43 o 
  -8   2   2       90.92       60.50      8.36 o 
  -7   2   2        7.66        0.49      1.48 o 
  -6   2   2      875.57      831.23     34.43 o 
  -4   2   2     1380.81     1278.19     26.57 o 
  -3   2   2        0.01        1.54      1.26 o 
  -2   2   2     2547.62     2558.17     42.46 o 
  -1   2   2      957.56      971.99     16.73 o 
   0   2   2     3175.15     3230.89     58.68 o 
   1   2   2       34.28       27.65      2.03 o 
   2   2   2     3009.16     3063.55     61.43 o 
   3   2   2     1028.43     1087.25     28.54 o 
   4   2   2     9578.49    10999.09    284.53 o 
   5   2   2       94.68       78.32     14.02 o 
   6   2   2      195.04      210.68     17.95 o 
   7   2   2       18.24       17.63      5.90 o 
   8   2   2        7.39        5.19      4.46 o 
   9   2   2       17.25       17.82      5.64 o 
  10   2   2       63.81       66.50      8.26 o 
  11   2   2        3.26        6.39     10.33 o 
  12   2   2       23.17       13.28     10.82 o 
 -15   3   2       10.14       20.66     11.31 o 
 -14   3   2       18.41       20.17     10.82 o 
 -13   3   2       11.49        1.48      8.85 o 
 -12   3   2       54.19       46.73     11.80 o 
 -11   3   2     3218.11     3304.27    124.44 o 
 -10   3   2       62.49       17.71      5.90 o 
  -9   3   2        2.77        0.00      1.97 o 
  -8   3   2        5.95        0.49      1.48 o 
  -7   3   2      534.33      466.28     22.13 o 
  -6   3   2     1436.01     1431.79     54.60 o 
  -5   3   2     1553.57     1507.53     48.69 o 
  -4   3   2        5.35        5.24      1.78 o 
  -3   3   2     4804.83     4863.35     95.77 o 
  -2   3   2       94.27       87.61      3.01 o 
  -1   3   2      113.14      127.82      3.47 o 
   0   3   2     1189.29     1254.56     23.62 o 
   1   3   2       57.63       61.79      3.16 o 
   2   3   2      192.41      214.06      6.70 o 
   3   3   2     8814.06     9961.52    196.12 o 
   4   3   2      365.07      406.30     11.38 o 
   5   3   2      744.82      794.86     19.48 o 
   6   3   2        8.73       14.30      4.48 o 
   7   3   2      200.66      190.61     12.00 o 
   8   3   2      130.09      149.72     11.48 o 
   9   3   2        9.12        2.00      4.62 o 
  10   3   2       71.51       67.68      8.86 o 
  11   3   2       17.20       26.56     12.30 o 
 -15   4   2        3.38        0.98      9.35 o 
 -14   4   2       17.03       11.31      8.85 o 
 -13   4   2       24.19       20.17      9.35 o 
 -12   4   2     2253.87     2288.59     90.99 o 
 -11   4   2       28.21       10.33      8.36 o 
 -10   4   2       96.80        1.48      2.95 o 
  -9   4   2        0.00        0.00      1.97 o 
  -8   4   2       90.82      116.08     10.82 o 
  -7   4   2        2.40        6.39      5.41 o 
  -6   4   2     1063.37     1055.52     41.81 o 
  -5   4   2       94.46      107.00      5.79 o 
  -4   4   2    11259.02    11812.81    281.74 o 
  -3   4   2      395.83      436.15     10.48 o 
  -2   4   2        0.15        0.68      1.12 o 
  -1   4   2      399.85      399.67      8.59 o 
   0   4   2      318.78      302.88      6.71 o 
   1   4   2       15.38       18.19      5.79 o 
   2   4   2        0.11        0.00      2.96 o 
   3   4   2      292.74      320.64      9.33 o 
   4   4   2       30.25       31.95      4.87 o 
   5   4   2        1.38        0.00      2.41 o 
   6   4   2       99.34       82.20      7.06 o 
   7   4   2       47.48       61.42      7.75 o 
   8   4   2       40.64       50.77      9.35 o 
   9   4   2       34.30       37.97      6.97 o 
  10   4   2        5.77        2.65      5.79 o 
 -15   5   2        1.92        6.39      9.84 o 
 -14   5   2        0.00       12.30      8.85 o 
 -13   5   2       35.31       20.66      9.35 o 
 -12   5   2      601.71      687.61     35.41 o 
 -11   5   2     1709.13     1711.16     69.84 o 
 -10   5   2       54.70        0.00      2.46 o 
  -9   5   2        3.22        2.46      3.44 o 
  -8   5   2       13.28       19.18      6.39 o 
  -7   5   2      355.73      385.12     20.66 o 
  -6   5   2     2277.38     2566.98     93.45 o 
  -5   5   2     1611.53     1830.68     67.88 o 
  -4   5   2      678.17      765.39     20.20 o 
  -3   5   2       66.69       47.21     10.33 o 
  -2   5   2       57.70       65.32      2.93 o 
  -1   5   2      395.48      356.88      7.92 o 
   0   5   2       22.02       25.19      1.53 o 
   1   5   2        5.09        2.39      1.34 o 
   2   5   2       60.98       65.67      5.97 o 
   3   5   2      191.94      209.63      7.15 o 
   4   5   2       40.58       39.61      4.00 o 
   5   5   2        3.97        4.41      3.02 o 
   6   5   2       10.60       14.19      6.15 o 
   7   5   2       25.48       24.94      6.26 o 
   8   5   2        9.86       22.99     10.82 o 
   9   5   2        0.33        1.34      8.61 o 
  10   5   2       29.20       36.89     13.28 o 
 -15   6   2       15.18       22.13     10.82 o 
 -14   6   2        3.98        4.92      8.36 o 
 -13   6   2       11.40       28.04      9.35 o 
 -12   6   2       58.99       38.86     10.33 o 
 -11   6   2      352.81      343.31     22.63 o 
 -10   6   2        3.48        0.00      2.95 o 
  -9   6   2       24.70       13.77      5.41 o 
  -8   6   2      476.03      462.83     23.61 o 
  -7   6   2        7.67        0.98      4.92 o 
  -6   6   2     5790.39     6305.07    220.84 o 
  -5   6   2      227.51      274.19     19.92 o 
  -4   6   2     1445.08     1533.67     51.89 o 
  -3   6   2       66.71       59.90      4.43 o 
  -2   6   2      268.92      268.36      6.13 o 
  -1   6   2        8.33        8.17      1.93 o 
   0   6   2      942.99     1054.62     32.06 o 
   1   6   2      157.69      182.97     10.09 o 
   2   6   2        1.11        0.50      1.28 o 
   3   6   2       85.20      107.54      4.91 o 
   4   6   2       46.16       45.23      6.62 o 
   5   6   2       88.56       79.11      9.10 o 
   6   6   2        6.96        1.71      4.99 o 
   7   6   2       30.44       18.04      6.18 o 
   8   6   2        0.00        1.04      6.89 o 
   9   6   2       51.47       46.55      8.62 o 
 -15   7   2        8.87        3.93      8.85 o 
 -14   7   2       53.46       63.45     12.79 o 
 -13   7   2        1.73        3.44      7.38 o 
 -12   7   2        0.54        0.00      6.89 o 
 -11   7   2      149.08      194.77     17.21 o 
 -10   7   2        2.97        1.97      6.39 o 
  -9   7   2      677.24      657.12     31.97 o 
  -8   7   2       69.69       73.78     10.33 o 
  -7   7   2     4930.92     4982.48    177.56 o 
  -6   7   2       17.68       23.74      4.83 o 
  -5   7   2      369.17      435.24     17.46 o 
  -4   7   2      251.34      353.79     14.25 o 
  -3   7   2      200.58      251.51     11.41 o 
  -2   7   2      101.93      126.84      5.81 o 
   0   7   2        1.17        0.00      3.43 o 
   1   7   2      490.51      535.28     19.94 o 
   2   7   2        0.98        2.26      5.90 o 
   3   7   2      192.91      229.34     13.39 o 
   4   7   2      289.51      295.88     15.99 o 
   5   7   2        2.15        4.28      5.18 o 
   6   7   2       37.37       39.81      7.44 o 
   7   7   2        0.47        0.00      5.36 o 
   8   7   2       25.97       23.51     11.56 o 
 -15   8   2        1.82        3.44      8.85 o 
 -14   8   2        4.62        0.00      8.36 o 
 -13   8   2        1.70        0.00      6.89 o 
 -12   8   2       35.71       17.71      8.36 o 
 -11   8   2       81.74       65.91     11.31 o 
 -10   8   2       62.32       55.58     10.33 o 
  -9   8   2       42.60       63.45     10.33 o 
  -8   8   2        1.29        0.00      6.39 o 
  -7   8   2      337.46      347.74     20.66 o 
  -6   8   2      148.01      214.44     11.76 o 
  -5   8   2       40.72       32.95      5.53 o 
  -4   8   2       46.04       46.57      5.88 o 
  -3   8   2        0.04        0.66      3.64 o 
  -2   8   2      107.29      103.11      7.61 o 
   0   8   2       63.14       56.07     10.33 o 
   1   8   2       36.95       27.00      5.53 o 
   2   8   2        1.74        1.48      4.72 o 
   3   8   2      249.52      273.43     14.94 o 
   4   8   2      217.83      234.44     14.78 o 
   5   8   2      147.64      167.07     13.73 o 
   6   8   2       19.46       16.98      6.46 o 
   7   8   2       10.80        6.39     13.53 o 
 -15   9   2        8.05       11.80      9.84 o 
 -14   9   2       48.41       68.86     13.28 o 
 -13   9   2        8.68        2.46      7.38 o 
 -12   9   2       32.62       49.68     10.82 o 
 -11   9   2      130.93      140.67     16.23 o 
 -10   9   2        0.18        1.48      7.38 o 
  -9   9   2     1023.25     1060.44     47.22 o 
  -8   9   2       64.81       87.06     12.30 o 
  -7   9   2        9.72       10.33      7.87 o 
  -6   9   2       42.42       42.54     10.82 o 
  -5   9   2       64.35       55.67      6.58 o 
  -4   9   2       21.98       23.54      5.53 o 
  -3   9   2      303.28      354.07     16.97 o 
  -2   9   2       15.12        4.26      7.13 o 
  -1   9   2      395.10      438.73     25.58 o 
   0   9   2        0.02        2.46      6.39 o 
   1   9   2      213.73      219.14     13.39 o 
   2   9   2        0.01        5.37      5.67 o 
   3   9   2      285.42      284.26     16.52 o 
   4   9   2       19.06       16.19      6.62 o 
   5   9   2       15.30        6.61      6.62 o 
   6   9   2        4.01        1.37      6.89 o 
 -15  10   2        0.97        0.00      8.85 o 
 -14  10   2       15.45        5.41      8.36 o 
 -13  10   2        0.53        0.00      7.87 o 
 -12  10   2        4.42        0.00      7.38 o 
 -11  10   2       36.74       38.86     10.33 o 
 -10  10   2      103.94      133.29     16.23 o 
  -9  10   2       18.72       23.12      9.84 o 
  -8  10   2       13.46        3.44      8.36 o 
  -7  10   2       92.89      100.75     15.25 o 
  -6  10   2        6.44        2.98      6.89 o 
  -5  10   2       16.72       23.64      6.08 o 
  -4  10   2        1.45        0.00      4.83 o 
  -3  10   2       38.19       33.11      6.72 o 
  -2  10   2       56.24       49.70     11.07 o 
  -1  10   2        0.91        0.00      4.61 o 
   0  10   2       30.29       42.48     13.28 o 
   1  10   2        3.38        0.00      6.89 o 
   2  10   2      343.59      383.20     19.30 o 
   3  10   2        7.63        8.58      6.85 o 
   4  10   2       18.54       11.85      6.85 o 
   5  10   2       12.89        4.82      6.72 o 
 -15  11   2       78.93       61.48     13.28 o 
 -14  11   2        2.67        1.48      8.36 o 
 -13  11   2       89.11       63.94     13.28 o 
 -12  11   2        1.68       13.28      9.84 o 
 -11  11   2       12.51       26.07     10.33 o 
 -10  11   2      166.87      187.40     17.71 o 
  -9  11   2       25.03       31.97     10.33 o 
  -8  11   2      549.71      568.58     31.48 o 
  -7  11   2        0.06        0.00      5.79 o 
  -6  11   2      137.82      109.02     10.01 o 
  -5  11   2       32.05       31.82      6.93 o 
  -4  11   2        8.93        8.61      6.23 o 
  -3  11   2        0.97        0.00      5.38 o 
  -2  11   2       45.85       42.91      7.42 o 
  -1  11   2      129.36      135.23     12.00 o 
   0  11   2       15.39       15.21      6.72 o 
   1  11   2      128.78      106.91     19.92 o 
   2  11   2       34.59       20.24      7.28 o 
   3  11   2       57.52       65.78     12.05 o 
   4  11   2        0.01        0.00      8.12 o 
 -14  12   2       67.02       82.63     15.25 o 
 -13  12   2       20.91       14.26     10.33 o 
 -12  12   2       86.15       93.94     15.25 o 
 -11  12   2       15.19       14.76      9.84 o 
 -10  12   2      116.23       98.37     15.25 o 
  -9  12   2       30.48       22.63      9.84 o 
  -8  12   2       24.11        5.90      9.35 o 
  -7  12   2      115.68      120.04     11.20 o 
  -6  12   2       25.05       24.59      7.30 o 
  -5  12   2       10.03        4.37      6.58 o 
  -4  12   2        0.07        0.00      5.88 o 
  -3  12   2       22.78       14.84      6.78 o 
  -2  12   2       31.83       18.87      7.62 o 
  -1  12   2       59.01       54.30     12.54 o 
   0  12   2        0.82        0.00      5.67 o 
   1  12   2       23.75       23.16      9.10 o 
   2  12   2        3.09        7.07      8.61 o 
 -13  13   2       46.74       36.89     12.30 o 
 -12  13   2        1.20        9.35      9.84 o 
 -11  13   2       41.72       50.66     13.28 o 
 -10  13   2        4.07       12.30     10.33 o 
  -9  13   2        0.22        2.46      8.36 o 
  -8  13   2       13.77       20.66     10.33 o 
  -7  13   2       22.42       16.12      7.47 o 
  -6  13   2       11.99       12.72     11.56 o 
  -5  13   2      138.14      129.38     11.81 o 
  -4  13   2      195.10      208.92     15.26 o 
  -3  13   2       41.10       39.18      8.52 o 
  -2  13   2      138.29      127.74     12.26 o 
  -1  13   2        7.25        6.02      7.87 o 
   0  13   2        8.46        6.66      7.63 o 
   1  13   2        4.75        0.00      6.78 o 
 -12  14   2        1.40        8.85      9.84 o 
 -11  14   2        0.01        0.98      9.35 o 
 -10  14   2       54.45       68.37     14.26 o 
  -9  14   2        7.15       11.31      9.84 o 
  -8  14   2        4.32        5.90     10.33 o 
  -7  14   2       35.16       28.47      8.52 o 
  -6  14   2       47.74       29.48      8.52 o 
  -5  14   2        0.55        0.00      6.93 o 
  -4  14   2        0.73        3.09      7.28 o 
  -3  14   2        0.03        0.00     18.94 o 
  -2  14   2       20.50       20.93     12.30 o 
  -1  14   2       37.82       31.19      9.37 o 
 -10  15   2        1.06        2.95     10.82 o 
  -9  15   2       16.98       18.20     11.80 o 
  -8  15   2       72.29       82.14     16.23 o 
  -7  15   2        1.18        0.00      7.47 o 
  -6  15   2        1.01        0.00      7.63 o 
  -5  15   2        0.01        0.00      7.28 o 
  -4  15   2       25.19       21.87      9.02 o 
   4 -16   3       13.25        4.92     10.82 o 
   5 -16   3       59.44       60.99     15.74 o 
   6 -16   3        3.57        7.87     11.31 o 
   7 -16   3        0.00        0.00      9.35 o 
   8 -16   3       26.07       24.10     11.31 o 
   9 -16   3        1.99        4.92     10.33 o 
   1 -15   3        7.79        0.00     10.82 o 
   2 -15   3        6.54       15.25     11.31 o 
   3 -15   3       17.00       18.69     12.30 o 
   4 -15   3        1.28        0.49     10.82 o 
   5 -15   3        7.08        7.87     10.33 o 
   6 -15   3       22.30       11.31      9.84 o 
   7 -15   3        0.03        0.00      7.87 o 
   8 -15   3        1.03       18.69     10.33 o 
   9 -15   3        1.91        0.00      8.85 o 
  10 -15   3        5.90       12.30      9.35 o 
  11 -15   3        6.06        1.97      8.85 o 
  -1 -14   3       17.03        1.37      7.91 o 
   0 -14   3       20.91        8.36      8.00 o 
   1 -14   3        0.99        0.00      6.93 o 
   2 -14   3       20.45       14.26     10.82 o 
   3 -14   3      219.67      214.45     22.13 o 
   4 -14   3       20.60        0.00      9.84 o 
   5 -14   3        0.06        0.00      8.85 o 
   6 -14   3        0.65        0.00      8.36 o 
   7 -14   3       82.79       90.50     14.76 o 
   8 -14   3       26.96       28.04     10.82 o 
   9 -14   3       29.82       48.20     12.30 o 
  10 -14   3        0.16        0.25      4.96 o 
  11 -14   3        0.00       14.26      9.84 o 
  12 -14   3        8.79        1.48      9.84 o 
  -3 -13   3        0.55        0.00      7.56 o 
  -2 -13   3        4.34        0.00     10.08 o 
  -1 -13   3       21.92       19.11      8.04 o 
   0 -13   3        3.34        2.44      7.28 o 
   1 -13   3      148.43      186.26     15.60 o 
   2 -13   3      222.12      243.47     21.64 o 
   3 -13   3       32.94       39.84     12.30 o 
   4 -13   3       30.67       18.20     10.82 o 
   5 -13   3        0.13        0.00      8.36 o 
   6 -13   3        0.92        9.84      8.85 o 
   7 -13   3      145.05      151.00     16.72 o 
   8 -13   3        5.54        0.33      4.24 o 
   9 -13   3       39.97       58.51      7.56 o 
  10 -13   3       13.46        7.38      9.35 o 
  11 -13   3       10.47        7.87      9.35 o 
  12 -13   3        3.26        8.85      9.35 o 
  13 -13   3        0.00        0.00      9.35 o 
  -5 -12   3        1.20        0.00      7.65 o 
  -4 -12   3        5.26        0.00      6.61 o 
  -3 -12   3        2.42        0.00      7.07 o 
  -2 -12   3       23.17       20.02      7.80 o 
  -1 -12   3       25.33       46.23     13.28 o 
   0 -12   3       48.70       45.91      8.33 o 
   1 -12   3      266.93      269.94     16.15 o 
   2 -12   3       41.89       56.07     12.30 o 
   3 -12   3       24.97       13.28      8.85 o 
   4 -12   3       10.04        1.97      7.87 o 
   5 -12   3       46.46       47.71     11.80 o 
   6 -12   3      739.34      712.24     22.57 o 
   7 -12   3       37.54       30.22      6.10 o 
   8 -12   3      674.29      678.76     35.91 o 
   9 -12   3       11.36       22.13     10.82 o 
  10 -12   3       18.46       14.76      9.84 o 
  11 -12   3       16.18       26.56     10.82 o 
  12 -12   3        0.79        2.95      9.35 o 
  13 -12   3        9.18        3.44     10.33 o 
  -6 -11   3       19.45       15.37     10.82 o 
  -5 -11   3       15.04        8.63      7.87 o 
  -4 -11   3        0.21        0.00      9.59 o 
  -3 -11   3       39.54       31.18      7.80 o 
  -2 -11   3      508.47      502.69     22.43 o 
  -1 -11   3      121.31      111.87     16.48 o 
   0 -11   3       93.62       90.00      9.45 o 
   1 -11   3      172.20      195.90     14.08 o 
   2 -11   3       45.19       33.94     10.33 o 
   3 -11   3       31.25       25.08      9.35 o 
   4 -11   3       79.20       83.72      6.33 o 
   5 -11   3        1.02        0.79      3.91 o 
   6 -11   3        0.05        2.74      5.90 o 
   7 -11   3      950.11      946.82     44.27 o 
   8 -11   3       82.87       54.60     11.80 o 
   9 -11   3       80.67       97.39     14.26 o 
  10 -11   3       72.25       68.37     13.28 o 
  11 -11   3       37.25       22.63      9.84 o 
  12 -11   3        9.62        5.41      8.85 o 
  13 -11   3       10.74        5.90      9.84 o 
  14 -11   3        7.06        7.38     10.33 o 
  -7 -10   3       15.87        0.00      7.44 o 
  -6 -10   3        1.14        1.90      7.62 o 
  -5 -10   3        0.03        0.00      6.64 o 
  -4 -10   3       52.13       40.76     16.72 o 
  -3 -10   3       94.35       76.23      9.09 o 
  -2 -10   3      176.24      193.18     13.90 o 
  -1 -10   3     1014.61     1075.93     35.64 o 
   0 -10   3        0.86        0.00      5.22 o 
   1 -10   3        7.62        6.24      4.92 o 
   2 -10   3       18.15       19.75     11.07 o 
   3 -10   3       18.93        1.48      1.71 o 
   4 -10   3        1.20        1.14      4.67 o 
   5 -10   3        0.39        0.00      2.46 o 
   6 -10   3      158.72      168.71     16.23 o 
   7 -10   3     1734.92     1863.63     74.76 o 
   8 -10   3      116.49      133.29     15.74 o 
   9 -10   3       15.16       27.05      9.35 o 
  10 -10   3       79.17       90.99     14.26 o 
  11 -10   3      493.82      541.04     31.48 o 
  12 -10   3       10.35       14.26      9.84 o 
  13 -10   3       36.40       22.63     10.33 o 
  14 -10   3       36.88       35.41     12.79 o 
  -8  -9   3        2.80        2.95     11.31 o 
  -7  -9   3        0.14        0.00      6.02 o 
  -6  -9   3       79.78       64.73     15.00 o 
  -5  -9   3       33.31       28.88      7.64 o 
  -4  -9   3      122.88      153.30     12.87 o 
  -3  -9   3     1424.39     1518.10     47.27 o 
  -2  -9   3        5.16        1.98      5.73 o 
  -1  -9   3      158.04      120.01     13.77 o 
   1  -9   3       26.49       16.29      2.74 o 
   2  -9   3       60.67       55.09      5.41 o 
   3  -9   3        1.63        0.00      2.21 o 
   4  -9   3       19.83       11.73      3.35 o 
   5  -9   3      154.01      163.30      8.62 o 
   6  -9   3     2660.56     2860.62    106.73 o 
   7  -9   3       84.70       79.19     11.80 o 
   8  -9   3       40.80       50.66      9.84 o 
   9  -9   3      250.14      313.80     21.64 o 
  10  -9   3       20.46       19.67      9.35 o 
  11  -9   3      184.70      194.28     19.18 o 
  12  -9   3      130.94      164.28     17.71 o 
  13  -9   3       16.15       25.58     11.31 o 
  14  -9   3        1.50        6.39     10.33 o 
  -9  -8   3       48.21       53.61     15.74 o 
  -8  -8   3        1.67        0.00     10.82 o 
  -7  -8   3        5.52        0.00      9.59 o 
  -6  -8   3      284.66      302.46     16.52 o 
  -5  -8   3        2.90        0.52      5.44 o 
  -4  -8   3     1638.39     1764.39     53.34 o 
  -3  -8   3     1798.66     1889.04     55.57 o 
  -2  -8   3       49.17       35.43      6.02 o 
  -1  -8   3      162.62      146.43     16.26 o 
   0  -8   3       81.01      106.52     10.33 o 
   1  -8   3       51.16       51.62      8.36 o 
   2  -8   3      635.20      726.98     20.21 o 
   4  -8   3       52.75       56.57      5.18 o 
   5  -8   3      133.29      161.33     13.28 o 
   6  -8   3        5.42       15.74      6.89 o 
   7  -8   3       22.21       11.31      6.39 o 
   8  -8   3       15.46       23.61      7.87 o 
   9  -8   3      157.93      142.64     13.77 o 
  10  -8   3        0.49        0.00      6.39 o 
  11  -8   3      249.02      229.20     20.17 o 
  12  -8   3        0.84        0.00      7.87 o 
  13  -8   3      101.40      115.59     15.74 o 
  14  -8   3        5.57        8.85      9.84 o 
 -10  -7   3        0.02       13.77     12.79 o 
  -9  -7   3        0.38        1.97     10.33 o 
  -8  -7   3        3.15        0.00      6.39 o 
  -7  -7   3        0.09        0.00      5.12 o 
  -6  -7   3        3.79        0.63      5.12 o 
  -5  -7   3        1.78        2.27      5.36 o 
  -4  -7   3       18.42       22.87      5.81 o 
  -3  -7   3      192.31      232.39      7.85 o 
  -2  -7   3        0.02        1.07      1.54 o 
  -1  -7   3       10.27        9.18      1.68 o 
   0  -7   3     1744.68     1910.38     47.43 o 
   1  -7   3     1037.28     1055.47     26.94 o 
   2  -7   3     3376.06     3672.33     85.63 o 
   4  -7   3       77.08       53.54      4.82 o 
   5  -7   3       27.92       38.86      7.38 o 
   6  -7   3      100.84      111.65     12.30 o 
   7  -7   3      111.79      109.68     12.30 o 
   8  -7   3       63.20       69.35     10.33 o 
   9  -7   3       13.72       18.20      7.87 o 
  10  -7   3      300.29      266.58     19.18 o 
  11  -7   3       16.98       13.77      7.87 o 
  12  -7   3       19.31       16.23      9.35 o 
  13  -7   3        0.02        7.38      8.85 o 
  14  -7   3      187.59      201.66     20.17 o 
 -11  -6   3        0.12        0.00     10.33 o 
 -10  -6   3       22.05       17.21     11.31 o 
  -9  -6   3        4.73        2.95     10.33 o 
  -8  -6   3       42.04       31.34      6.46 o 
  -7  -6   3       22.26       19.74      5.88 o 
  -6  -6   3      346.12      354.09     16.10 o 
  -5  -6   3      258.38      282.82     13.86 o 
  -4  -6   3      313.68      318.05     14.25 o 
  -3  -6   3      274.31      278.81      8.19 o 
  -2  -6   3      106.22       88.63      3.45 o 
  -1  -6   3       79.00       82.00      3.74 o 
   0  -6   3       81.22       91.79      3.38 o 
   1  -6   3     5993.02     6606.69    150.77 o 
   2  -6   3     3707.54     3893.93     90.41 o 
   3  -6   3       16.68       27.54      6.39 o 
   4  -6   3       14.59       29.02      5.90 o 
   5  -6   3     3017.18     3198.52    115.09 o 
   6  -6   3      217.47      220.84     14.76 o 
   7  -6   3      395.32      452.01     23.61 o 
   8  -6   3       92.19       88.53     10.82 o 
   9  -6   3       25.08       20.66      7.38 o 
  10  -6   3        0.70        0.00      6.89 o 
  11  -6   3       21.87       23.61      8.36 o 
  12  -6   3        0.69        0.00      7.87 o 
  13  -6   3        0.78        0.00      8.36 o 
  14  -6   3       24.31        9.84     10.33 o 
 -11  -5   3        9.10        1.48      9.84 o 
 -10  -5   3       68.25       60.99     14.26 o 
  -9  -5   3       50.92       39.84     12.30 o 
  -8  -5   3      127.42      126.07     10.62 o 
  -7  -5   3        5.95        0.00      4.24 o 
  -6  -5   3      171.56      169.47     10.50 o 
  -5  -5   3       69.99       72.06      7.87 o 
  -4  -5   3      611.28      640.12     15.44 o 
  -3  -5   3       97.94       94.37      4.74 o 
  -2  -5   3      299.80      307.60      7.38 o 
  -1  -5   3      112.58      126.02      4.36 o 
   0  -5   3       79.79       90.61      3.84 o 
   1  -5   3      312.89      303.47     13.03 o 
   2  -5   3      837.13      835.99     21.70 o 
   3  -5   3        4.64        0.04      2.46 o 
   4  -5   3     1628.15     1667.38     61.97 o 
   5  -5   3       14.77       11.80      4.92 o 
   6  -5   3       62.19       93.94      8.85 o 
   7  -5   3        0.41        2.95      4.92 o 
   8  -5   3      290.52      299.54     18.20 o 
   9  -5   3        2.13        0.98      5.90 o 
  10  -5   3       31.51       32.46      8.85 o 
  11  -5   3        5.75        7.87      8.36 o 
  12  -5   3       25.68       24.59     10.33 o 
  13  -5   3       48.06       58.04     13.28 o 
  14  -5   3        0.20        4.43      8.36 o 
 -12  -4   3        0.66       11.31     12.30 o 
 -11  -4   3        7.64       10.82     11.31 o 
 -10  -4   3        2.63        0.00      8.85 o 
  -9  -4   3        5.89       15.25     10.33 o 
  -8  -4   3      110.80      113.87      9.33 o 
  -7  -4   3      287.19      289.84     13.44 o 
  -6  -4   3        9.27        4.51      3.47 o 
  -5  -4   3       36.19       42.69      6.64 o 
  -4  -4   3      149.25      162.50      6.55 o 
  -3  -4   3     2041.87     2076.74     50.90 o 
  -2  -4   3       18.15       11.98      1.61 o 
  -1  -4   3      229.70      210.02      5.23 o 
   0  -4   3      236.24      235.62      6.21 o 
   1  -4   3      268.35      252.24      8.26 o 
   2  -4   3      124.01      122.10      5.54 o 
   3  -4   3     1949.07     1950.20     70.34 o 
   4  -4   3      649.63      669.90     27.54 o 
   5  -4   3       50.85       39.35      5.90 o 
   6  -4   3        0.64        5.90      4.92 o 
   7  -4   3        3.21        7.38      4.92 o 
   8  -4   3        2.99       10.33      5.90 o 
   9  -4   3        5.92        5.41      5.90 o 
  10  -4   3       16.63       17.71      7.87 o 
  11  -4   3      209.28      193.79     17.21 o 
  12  -4   3      229.66      246.91     19.18 o 
  13  -4   3      125.95      137.72     17.21 o 
  14  -4   3        0.25        0.00      8.36 o 
 -13  -3   3        0.37        7.38     12.30 o 
 -12  -3   3        1.70        1.48     10.82 o 
 -11  -3   3        0.81        0.00      9.35 o 
 -10  -3   3        8.77        7.38      8.85 o 
  -9  -3   3       12.30       10.43      4.30 o 
  -8  -3   3       10.48        3.54      3.86 o 
  -7  -3   3       73.03       74.95     10.82 o 
  -6  -3   3      491.44      495.66     17.50 o 
  -4  -3   3      343.51      380.86     11.46 o 
  -3  -3   3       33.26       33.54      3.85 o 
  -2  -3   3     1880.64     1830.62     37.21 o 
  -1  -3   3      147.88      157.05      4.72 o 
   0  -3   3     4624.83     4846.76     87.88 o 
   1  -3   3      866.37      867.03     21.43 o 
   2  -3   3     6113.95     6022.96    136.55 o 
   3  -3   3      371.50      368.40     16.23 o 
   4  -3   3      336.75      332.49     15.74 o 
   5  -3   3       16.47       16.23      4.92 o 
   6  -3   3      346.96      372.33     18.69 o 
   7  -3   3        4.13        0.98      4.92 o 
   8  -3   3      227.04      189.86     14.26 o 
   9  -3   3       42.67       61.97     10.33 o 
  10  -3   3       20.31       12.79      6.89 o 
  11  -3   3      176.11      161.82     16.23 o 
  12  -3   3       12.39       17.71      9.35 o 
  13  -3   3       70.20       73.78     13.77 o 
 -13  -2   3       71.51       82.14     16.72 o 
 -12  -2   3       60.03       54.60     14.76 o 
 -11  -2   3      100.10      124.93     17.71 o 
 -10  -2   3        1.56        8.36      8.85 o 
  -9  -2   3      222.66      197.76     10.98 o 
  -8  -2   3       25.90       22.89      3.91 o 
  -7  -2   3        2.53        0.00      2.59 o 
  -6  -2   3     1019.69     1119.41     29.42 o 
  -5  -2   3       10.04        2.84      2.06 o 
  -4  -2   3      123.02      142.22      4.93 o 
  -3  -2   3     1063.63     1032.09     21.92 o 
  -2  -2   3       30.06       32.68      2.90 o 
  -1  -2   3     1327.19     1244.93     26.79 o 
   0  -2   3      123.67      126.70      4.16 o 
   1  -2   3      472.86      469.49     12.51 o 
   3  -2   3      741.25      707.78     18.55 o 
   4  -2   3      282.55      274.45     13.77 o 
   5  -2   3       50.16       39.35      5.90 o 
   6  -2   3       15.36       19.18      5.41 o 
   7  -2   3      227.84      217.89     14.26 o 
   8  -2   3       59.11       52.63      8.85 o 
   9  -2   3      455.75      396.43     22.63 o 
  10  -2   3       49.42       46.73     10.33 o 
  11  -2   3       75.55       79.19     12.79 o 
  12  -2   3        0.01        0.49      7.87 o 
  13  -2   3       48.26       55.58     13.28 o 
 -14  -1   3       21.17       19.67     12.79 o 
 -13  -1   3       15.52       16.72     10.82 o 
 -12  -1   3        1.64        4.43     10.33 o 
 -11  -1   3      115.26      118.04     16.23 o 
 -10  -1   3      201.55      237.07     20.66 o 
  -9  -1   3      358.41      363.46     33.69 o 
  -8  -1   3      156.52      164.28     10.33 o 
  -7  -1   3       27.04       18.35      3.44 o 
  -6  -1   3      646.95      726.32     19.82 o 
  -5  -1   3      596.58      651.31     19.63 o 
  -4  -1   3       29.30       21.51      3.16 o 
  -3  -1   3       16.87       17.95      2.53 o 
  -2  -1   3      161.76      144.71      5.32 o 
  -1  -1   3      799.35      808.54     15.74 o 
   0  -1   3      230.74      249.71      7.12 o 
   1  -1   3     1204.80     1200.34     28.27 o 
   2  -1   3     7253.92     7204.93    162.67 o 
   3  -1   3     2215.66     2175.51     51.25 o 
   4  -1   3       82.38       72.30      6.89 o 
   5  -1   3        3.25        0.00      2.94 o 
   6  -1   3        0.31        0.00      3.29 o 
   7  -1   3      375.83      408.58     20.41 o 
   8  -1   3       38.03       54.13      6.78 o 
   9  -1   3      115.37      103.29     12.79 o 
  10  -1   3      251.13      231.66     18.20 o 
  11  -1   3       84.84       68.37     12.30 o 
  12  -1   3       27.54       14.76      9.84 o 
  13  -1   3       10.33       11.80      9.84 o 
 -14   0   3        0.64        0.00      6.46 o 
 -13   0   3       33.37       27.54     12.30 o 
 -12   0   3       83.41       70.83     13.77 o 
 -11   0   3      401.73      421.52     26.56 o 
 -10   0   3       67.60       89.03     13.77 o 
  -8   0   3      243.58      229.70     12.30 o 
  -7   0   3      155.25      162.80      8.85 o 
  -6   0   3      825.57      841.93     19.05 o 
  -5   0   3       17.69        7.11      8.61 o 
  -4   0   3      310.08      312.77      9.80 o 
  -3   0   3     4575.26     4447.38    101.40 o 
  -2   0   3      906.09      833.20     30.49 o 
  -1   0   3    21585.51    21172.70    470.19 o 
   0   0   3      852.50      852.34     24.35 o 
   1   0   3    14813.81    14972.29    336.70 o 
   2   0   3     3588.69     3559.98     99.35 o 
   3   0   3       27.37       38.83      3.43 o 
   4   0   3       77.75       84.91      7.13 o 
   5   0   3      188.18      234.12     14.26 o 
   6   0   3      177.74      209.53     14.76 o 
   7   0   3        2.51        2.46      5.90 o 
   8   0   3       60.96       53.12      9.84 o 
   9   0   3      739.85      796.31     38.36 o 
  10   0   3      198.20      193.79     18.69 o 
  11   0   3       28.85       18.35      5.20 o 
  12   0   3        3.57        8.85      9.35 o 
 -14   1   3       47.65       63.45     13.77 o 
 -13   1   3       23.13       12.22      6.85 o 
 -12   1   3       63.08       57.55     13.28 o 
 -11   1   3      149.91      171.17     18.69 o 
  -8   1   3       92.31       99.85      6.89 o 
  -7   1   3       34.83       33.32      2.92 o 
  -6   1   3       59.92       67.31      5.18 o 
  -4   1   3     1045.44     1044.70     39.84 o 
  -3   1   3       11.27        8.94      1.32 o 
  -2   1   3    17656.93    16747.70    327.00 o 
  -1   1   3      347.94      359.11      7.66 o 
   0   1   3    19953.71    20241.82    363.59 o 
   1   1   3     2920.38     2970.34     68.28 o 
   2   1   3      385.07      381.84     11.06 o 
   3   1   3     1273.71     1366.87     33.68 o 
   4   1   3     2781.53     2916.20     91.48 o 
   5   1   3      184.27      179.19      8.04 o 
   6   1   3      435.16      435.78     23.12 o 
   7   1   3      111.46      138.70     13.77 o 
   8   1   3      378.22      444.53     18.89 o 
   9   1   3       30.95       30.30      6.26 o 
  10   1   3      109.14      100.45     15.00 o 
  11   1   3       45.21       45.78      5.93 o 
  12   1   3        0.05        6.39      6.96 o 
 -15   2   3       36.22       47.71     13.28 o 
 -14   2   3       15.43       18.20     10.33 o 
 -13   2   3        0.01        0.00      7.38 o 
 -12   2   3      221.07      215.43     18.69 o 
 -11   2   3     2570.17     2575.84     99.85 o 
 -10   2   3        6.68        0.00      2.95 o 
  -9   2   3        8.11        1.97      2.46 o 
  -8   2   3       78.61       94.93      9.84 o 
  -7   2   3       76.99       69.33      4.00 o 
  -6   2   3      292.15      317.23     10.63 o 
  -5   2   3     3140.85     3145.40    123.46 o 
  -4   2   3        1.90        1.08      1.12 o 
  -3   2   3      472.41      446.36     10.31 o 
  -2   2   3      186.50      194.33      5.55 o 
  -1   2   3      146.92      161.48      4.18 o 
   0   2   3       56.30       73.76      3.12 o 
   1   2   3       66.64       52.08      5.93 o 
   2   2   3       12.12       11.06      2.38 o 
   3   2   3     1358.26     1363.06     35.98 o 
   4   2   3        3.57        1.19      2.62 o 
   5   2   3       39.62       45.10      4.04 o 
   6   2   3        0.94        0.00      2.47 o 
   7   2   3       49.55       47.62      4.76 o 
   8   2   3       11.96       14.46      3.89 o 
   9   2   3       25.20       27.21      5.06 o 
  10   2   3       83.49       78.62      6.86 o 
  11   2   3       12.97        6.89      9.84 o 
 -15   3   3        0.53        0.00      9.35 o 
 -14   3   3       48.39       70.34     14.26 o 
 -13   3   3       94.05       79.19     13.28 o 
 -12   3   3      970.33      998.46     46.73 o 
 -11   3   3       59.88       61.97     11.31 o 
 -10   3   3       27.76        0.00      2.46 o 
  -8   3   3       12.24       12.79      5.90 o 
  -7   3   3      244.96      322.66     17.71 o 
  -6   3   3     3385.22     3980.52    103.78 o 
  -5   3   3        0.81        0.83      1.59 o 
  -4   3   3      615.25      600.46     13.79 o 
  -3   3   3      968.27     1026.75     21.72 o 
  -2   3   3      930.97      998.24     21.18 o 
  -1   3   3      217.39      210.00      5.42 o 
   0   3   3      178.74      160.68      5.38 o 
   1   3   3      255.22      270.64      7.58 o 
   2   3   3        6.70       11.98      2.20 o 
   3   3   3      739.22      728.07     17.43 o 
   4   3   3      674.40      734.98     18.15 o 
   5   3   3      275.04      265.49      9.45 o 
   6   3   3        0.00        0.00      2.64 o 
   7   3   3      128.79      112.27      7.04 o 
   8   3   3        0.07        1.08      3.34 o 
   9   3   3       14.71       10.06      5.54 o 
  10   3   3        0.82        0.00      5.64 o 
  11   3   3        3.90       11.80     11.31 o 
 -15   4   3        0.78        0.00      7.87 o 
 -14   4   3        4.18        5.41      8.36 o 
 -13   4   3        4.50        0.00      7.38 o 
 -12   4   3       74.92       85.09     13.28 o 
 -11   4   3       20.45       26.56      8.85 o 
 -10   4   3      115.75        2.46      3.93 o 
  -9   4   3       30.19       26.07      7.38 o 
  -8   4   3      108.97      128.37     11.31 o 
  -7   4   3     9093.41    10200.38    232.50 o 
  -6   4   3      140.66      196.00      8.26 o 
  -5   4   3      403.69      451.55     11.35 o 
  -4   4   3       58.16       70.78      6.64 o 
  -3   4   3      171.34      159.45     12.73 o 
  -2   4   3     1074.65     1028.11     25.13 o 
  -1   4   3     1784.31     1961.02     33.21 o 
   0   4   3       64.45       69.37      3.11 o 
   1   4   3      951.04     1018.04     26.93 o 
   2   4   3      993.93     1122.82     24.78 o 
   3   4   3      436.24      459.77     12.42 o 
   4   4   3       14.50       16.23      2.96 o 
   5   4   3      172.55      183.59      7.98 o 
   6   4   3      241.26      269.42     10.25 o 
   7   4   3       74.53       60.24      9.59 o 
   8   4   3       37.49       46.40      7.68 o 
   9   4   3      229.08      269.01     16.72 o 
  10   4   3       19.91       10.60      6.18 o 
 -15   5   3        0.09        0.00      7.38 o 
 -14   5   3        0.68        8.36      8.36 o 
 -13   5   3        2.28        0.00      7.38 o 
 -12   5   3        0.18        0.00      6.89 o 
 -11   5   3      125.00       90.50     13.28 o 
 -10   5   3        4.20       12.30      6.89 o 
  -9   5   3      536.88      572.03     28.04 o 
  -8   5   3     1014.11      902.06     38.36 o 
  -7   5   3       15.66        9.84      5.41 o 
  -6   5   3     2473.59     2844.58    178.02 o 
  -5   5   3       83.45      106.29      6.15 o 
  -4   5   3       34.09       38.78      6.39 o 
  -3   5   3      174.88      206.34      7.73 o 
  -2   5   3        0.00        0.49      1.40 o 
  -1   5   3      752.35      817.61     16.95 o 
   0   5   3     2200.49     2418.62     44.99 o 
   1   5   3        0.01        0.00      1.67 o 
   2   5   3       12.07       19.30      2.70 o 
   3   5   3       94.00       92.08      8.44 o 
   4   5   3       58.09       60.64      4.63 o 
   5   5   3      115.07      111.75      6.48 o 
   6   5   3      339.86      378.19     18.05 o 
   7   5   3        6.56        6.62      5.18 o 
   8   5   3       14.20        9.13      5.90 o 
   9   5   3       20.71       20.48      6.97 o 
 -15   6   3        2.02        0.00      8.36 o 
 -14   6   3        3.38        0.00      7.87 o 
 -13   6   3      181.99      170.67     17.71 o 
 -12   6   3        1.36        0.00      6.39 o 
 -11   6   3       38.12       53.12     10.33 o 
 -10   6   3       21.96       22.13      8.36 o 
  -9   6   3      237.77      216.42     15.74 o 
  -8   6   3       51.85       65.42      9.35 o 
  -7   6   3      319.09      386.11     21.15 o 
  -6   6   3       21.17       20.57      3.18 o 
  -5   6   3      572.02      548.29     18.12 o 
  -4   6   3      893.96     1087.70     24.14 o 
  -3   6   3      953.85      967.98     21.44 o 
  -2   6   3      820.48      967.49     21.49 o 
  -1   6   3      352.50      404.60      8.54 o 
   0   6   3       92.57       88.61      3.30 o 
   1   6   3      129.08      121.89      4.93 o 
   2   6   3        0.03        0.00      1.73 o 
   3   6   3      533.04      503.05     19.89 o 
   4   6   3      313.34      359.82     17.00 o 
   5   6   3        1.10        0.00      4.48 o 
   6   6   3       74.01       74.75     13.03 o 
   7   6   3        4.85       17.24      6.39 o 
   8   6   3        4.36        4.70      5.81 o 
 -16   7   3       34.35       43.28     12.79 o 
 -15   7   3        1.55        8.36      9.84 o 
 -14   7   3       18.81        9.35      9.35 o 
 -13   7   3        8.76       13.77      8.36 o 
 -12   7   3        6.36        0.00      6.89 o 
 -11   7   3       14.54        4.43      7.38 o 
 -10   7   3      208.47      224.29     16.72 o 
  -9   7   3       31.20       42.79      9.35 o 
  -8   7   3      561.20      606.95     30.00 o 
  -7   7   3      337.44      409.92     16.97 o 
  -6   7   3      496.69      576.16     20.00 o 
  -5   7   3        2.65        5.41      3.83 o 
  -4   7   3      133.61      146.94      6.13 o 
  -3   7   3      152.77      181.07      6.65 o 
  -2   7   3     1158.41     1286.20     27.98 o 
  -1   7   3        5.81        3.91      1.85 o 
   0   7   3        0.07        0.00      1.15 o 
   1   7   3       75.10       77.05      7.28 o 
   2   7   3        0.67        0.00      4.25 o 
   3   7   3       27.30       22.95      6.02 o 
   4   7   3        0.23        2.28      5.32 o 
   5   7   3       60.28       58.11      8.04 o 
   6   7   3       28.36       22.92     11.07 o 
   7   7   3       87.01       95.29     11.80 o 
   8   7   3        3.87        0.00      6.15 o 
 -15   8   3        0.20        0.00      7.87 o 
 -14   8   3       80.32       91.48     15.25 o 
 -13   8   3       41.49       34.43     10.33 o 
 -12   8   3        3.73       16.72      8.36 o 
 -11   8   3      207.75      185.92     16.72 o 
 -10   8   3       11.95       13.28      7.87 o 
  -9   8   3      360.74      327.08     20.66 o 
  -8   8   3      130.38      141.65     13.77 o 
  -7   8   3       18.47       17.86      5.03 o 
  -6   8   3      165.94      201.63     11.65 o 
  -5   8   3      162.14      226.01     12.00 o 
  -4   8   3       22.66       25.37      5.03 o 
  -3   8   3       15.16       16.94      4.67 o 
  -2   8   3      153.13      171.73     10.76 o 
  -1   8   3        0.00        4.43      6.39 o 
   0   8   3       42.90       33.45     15.74 o 
   1   8   3        1.95        5.68      4.48 o 
   2   8   3        3.21       10.28      5.53 o 
   3   8   3      392.67      397.72     18.74 o 
   4   8   3       97.76       94.28      9.93 o 
   5   8   3       33.31       11.50      6.26 o 
   6   8   3        9.32       10.82      6.55 o 
   7   8   3       19.75        5.56      6.62 o 
 -15   9   3       31.86       30.99     11.31 o 
 -14   9   3        4.58        8.36      9.35 o 
 -13   9   3        2.76        4.43      8.36 o 
 -12   9   3       14.65        0.00      7.87 o 
 -11   9   3       15.78       26.07      9.84 o 
 -10   9   3      337.88      357.58     23.61 o 
  -9   9   3      559.39      612.36     32.46 o 
  -8   9   3        0.31        0.00      6.89 o 
  -7   9   3        9.70       10.52      5.38 o 
  -6   9   3        1.88        3.10      4.48 o 
  -5   9   3        5.56       13.06      5.03 o 
  -4   9   3      219.58      224.98     12.51 o 
  -3   9   3        0.01        0.00      5.90 o 
  -2   9   3      131.03      143.48     10.76 o 
  -1   9   3        0.94        3.27      4.36 o 
   0   9   3       72.33       66.07      9.84 o 
   1   9   3        6.88        2.54      5.38 o 
   2   9   3       59.75       64.74     10.57 o 
   3   9   3      202.37      219.39     14.61 o 
   4   9   3        7.77        9.24      6.15 o 
   5   9   3        6.63        5.56      6.62 o 
   6   9   3        1.06        4.82     11.56 o 
 -15  10   3        0.92        0.00      7.87 o 
 -14  10   3       19.25       17.21     10.82 o 
 -13  10   3       31.87       28.53      9.84 o 
 -12  10   3        8.36       13.77      8.85 o 
 -11  10   3        2.77       10.33      8.36 o 
 -10  10   3       47.08       46.73     11.31 o 
  -9  10   3      267.38      272.98     20.17 o 
  -8  10   3        6.05        4.92      7.87 o 
  -7  10   3      296.62      323.31     16.25 o 
  -6  10   3       34.23       43.42      6.93 o 
  -5  10   3       62.15       42.61      6.96 o 
  -4  10   3       11.71        9.35      5.56 o 
  -3  10   3       42.59       40.82      6.78 o 
  -2  10   3        0.01        0.29      5.03 o 
  -1  10   3       23.77       20.63      5.88 o 
   0  10   3        3.63        2.34      5.53 o 
   1  10   3       65.44       58.03     18.69 o 
   2  10   3      161.70      171.92     13.73 o 
   3  10   3       60.14       55.12      8.74 o 
   4  10   3       18.64       17.38      7.44 o 
 -15  11   3        2.57        0.00      9.35 o 
 -14  11   3      206.76      167.23     19.18 o 
 -13  11   3        1.21        8.36      9.35 o 
 -12  11   3      502.75      476.61     30.49 o 
 -11  11   3       11.31        4.43      8.85 o 
 -10  11   3        1.10        8.36      8.85 o 
  -9  11   3        7.58        9.35      8.85 o 
  -8  11   3      619.06      671.07     25.71 o 
  -7  11   3       51.75       45.33      9.59 o 
  -6  11   3      380.94      467.78     20.67 o 
  -5  11   3       66.68       71.16      8.67 o 
  -4  11   3       19.77       22.63      6.61 o 
  -3  11   3        0.62        0.00      5.90 o 
  -2  11   3       22.55       11.47      6.02 o 
  -1  11   3       35.93       31.45      7.20 o 
   0  11   3        0.09        0.00      5.73 o 
   1  11   3        8.36        0.00      8.85 o 
   2  11   3       13.48       14.06      7.20 o 
   3  11   3       14.92        4.99      6.97 o 
 -14  12   3        0.24       13.77     11.31 o 
 -13  12   3       22.11       37.87     11.80 o 
 -12  12   3        0.12        0.49      8.36 o 
 -11  12   3        7.18        0.00      9.35 o 
 -10  12   3       20.81       29.51     11.31 o 
  -9  12   3       13.93       29.51     10.82 o 
  -8  12   3       74.03       71.63      9.39 o 
  -7  12   3       57.38       68.65      9.17 o 
  -6  12   3      234.18      273.54     16.68 o 
  -5  12   3       12.02       12.30     10.08 o 
  -4  12   3      236.75      244.13     18.94 o 
  -3  12   3        1.95        2.61      6.58 o 
  -2  12   3      251.48      291.17     17.19 o 
  -1  12   3       66.56       60.48      9.17 o 
   0  12   3       10.14        4.92      6.61 o 
   1  12   3       12.75       10.08      7.07 o 
   2  12   3       10.71        3.08      7.07 o 
 -13  13   3        1.35        9.35      9.84 o 
 -12  13   3        3.70       14.26     10.33 o 
 -11  13   3       17.64        8.36     10.33 o 
 -10  13   3       22.45       24.59     10.82 o 
  -9  13   3        0.01        7.87      9.35 o 
  -8  13   3       13.22        4.23      7.07 o 
  -7  13   3      103.12       93.82     16.72 o 
  -6  13   3       50.60       40.43      8.35 o 
  -5  13   3        5.63        0.00      6.78 o 
  -4  13   3       20.49       12.30      7.30 o 
  -3  13   3       10.06        0.00      7.30 o 
  -2  13   3       38.94       26.05      8.33 o 
  -1  13   3        1.12        0.00      6.96 o 
   0  13   3        5.11        0.00      6.93 o 
 -12  14   3        0.82        0.00      8.85 o 
 -11  14   3        1.16        4.43     10.33 o 
 -10  14   3        2.79        0.98      9.35 o 
  -9  14   3       58.96       51.15     13.28 o 
  -8  14   3       12.78       10.01      8.17 o 
  -7  14   3       10.14        1.06      7.07 o 
  -6  14   3        1.30        0.00      7.12 o 
  -5  14   3       12.47        0.00     10.33 o 
  -4  14   3        3.50        0.00      9.10 o 
  -3  14   3       29.40       28.62     15.25 o 
  -2  14   3       29.39       28.54      9.17 o 
  -9  15   3        0.42        0.00     10.82 o 
  -8  15   3        5.09        0.86      7.82 o 
  -7  15   3        9.28        0.00      7.98 o 
  -6  15   3        3.32        0.00     15.99 o 
   3 -16   4        0.41        3.93     10.33 o 
   4 -16   4        5.77       21.15     12.79 o 
   5 -16   4        0.48        1.97      9.35 o 
   6 -16   4        2.73       10.82     10.33 o 
   7 -16   4        1.88        4.43     10.33 o 
   8 -16   4        6.10       12.79     10.33 o 
   0 -15   4        4.34        0.00     10.82 o 
   1 -15   4       65.10       72.79     16.23 o 
   2 -15   4        0.88        9.35     10.82 o 
   3 -15   4       26.17       24.10     11.31 o 
   4 -15   4        3.25        7.87      9.35 o 
   5 -15   4       11.43        9.35      9.35 o 
   6 -15   4       14.96        8.85      9.84 o 
   7 -15   4       10.29        2.46      9.35 o 
   8 -15   4       30.94       30.49     10.82 o 
   9 -15   4       97.34       86.57     15.74 o 
  10 -15   4        6.69       10.33     10.82 o 
  11 -15   4       35.73       34.92     12.30 o 
  -2 -14   4       23.23       10.33     12.05 o 
  -1 -14   4       16.53        8.48     10.33 o 
   0 -14   4       22.76       28.04     13.28 o 
   1 -14   4        0.19        5.41     11.31 o 
   2 -14   4       13.73       13.28     10.33 o 
   3 -14   4       40.84       31.97     11.80 o 
   4 -14   4       28.53       26.07     10.33 o 
   5 -14   4        5.09        8.36      8.36 o 
   6 -14   4       17.93       25.08      9.84 o 
   7 -14   4        1.33        6.39      9.35 o 
   8 -14   4        0.79        1.48      9.35 o 
   9 -14   4        8.07       16.89      6.00 o 
  10 -14   4        0.66        1.97      7.62 o 
  11 -14   4        3.60        1.48      5.67 o 
  12 -14   4        2.46        1.35      6.00 o 
  -3 -13   4        0.90        0.00     13.53 o 
  -2 -13   4        0.04        0.00      6.78 o 
  -1 -13   4       37.37       46.11      9.31 o 
   0 -13   4       15.33        7.87     11.80 o 
   1 -13   4        0.00        0.00      9.35 o 
   2 -13   4        7.49        1.97      9.35 o 
   3 -13   4       31.27       25.08     10.33 o 
   4 -13   4        8.48        0.98      7.87 o 
   5 -13   4      102.24      150.02     18.20 o 
   6 -13   4      128.82       81.16     13.77 o 
   7 -13   4      119.69      108.19      8.92 o 
   8 -13   4        0.36        1.98      4.62 o 
   9 -13   4      211.60      234.05     12.88 o 
  10 -13   4       60.78       64.14      8.26 o 
  11 -13   4        8.04        5.12      7.62 o 
  12 -13   4       18.93       15.25     10.33 o 
  -5 -12   4       28.16       27.40     18.69 o 
  -4 -12   4       16.80        1.15      7.68 o 
  -3 -12   4       15.53        8.99      7.12 o 
  -2 -12   4       64.62       43.56      8.96 o 
  -1 -12   4        5.26        0.00      6.43 o 
   0 -12   4        0.31        0.00      5.91 o 
   1 -12   4      125.43      118.54     15.74 o 
   2 -12   4        0.02        0.00      8.36 o 
   3 -12   4      240.38      230.19     20.17 o 
   4 -12   4       23.07        0.00      8.36 o 
   5 -12   4      720.56      773.11     23.86 o 
   6 -12   4     1019.03     1142.87     32.74 o 
   7 -12   4       23.44       26.55      5.73 o 
   8 -12   4       96.68      120.82      9.33 o 
   9 -12   4        5.31        9.02      5.54 o 
  10 -12   4       45.11       36.89     11.80 o 
  11 -12   4       31.23       30.49     10.82 o 
  12 -12   4        0.01        0.00      8.36 o 
  13 -12   4        8.51        4.43      9.35 o 
  -6 -11   4        0.08        0.00     12.05 o 
  -5 -11   4       14.83       10.92      8.85 o 
  -4 -11   4      188.23      164.12     14.56 o 
  -3 -11   4        3.21        0.82      6.50 o 
  -2 -11   4        6.63        7.74      6.50 o 
  -1 -11   4      128.11      130.84     15.99 o 
   0 -11   4       35.41       37.25      7.42 o 
   1 -11   4      768.35      763.36     38.36 o 
   2 -11   4       41.80       39.35     10.33 o 
   3 -11   4       41.83       47.56      8.85 o 
   4 -11   4       62.55       56.75      9.84 o 
   5 -11   4      778.30      858.38     25.53 o 
   6 -11   4      193.51      181.85     10.64 o 
   7 -11   4      647.61      623.02     20.91 o 
   8 -11   4        8.05       13.45      4.99 o 
   9 -11   4       42.03       57.06     12.79 o 
  10 -11   4      252.73      220.84     19.18 o 
  11 -11   4        4.74        2.95      8.85 o 
  12 -11   4        7.40       28.53     11.31 o 
  13 -11   4       19.01        9.84      9.84 o 
  -7 -10   4       19.36        0.00      9.84 o 
  -6 -10   4        3.63        0.00     12.79 o 
  -5 -10   4       89.16       84.03     24.59 o 
  -4 -10   4       58.30       40.63      7.90 o 
  -3 -10   4       55.76       50.13      8.04 o 
  -2 -10   4       99.28       92.13     18.94 o 
  -1 -10   4       75.76       75.37      8.85 o 
   0 -10   4        8.54        4.35      5.66 o 
   1 -10   4        3.53        0.00      3.44 o 
   2 -10   4        6.73        0.00      1.97 o 
   3 -10   4       19.57       18.19      4.43 o 
   4 -10   4      165.26      169.25      8.79 o 
   5 -10   4      301.97      300.58     12.46 o 
   6 -10   4      838.79      921.22     26.93 o 
   7 -10   4        6.77        7.85      5.16 o 
   8 -10   4      651.42      566.62     30.00 o 
   9 -10   4       94.69       98.86     13.77 o 
  10 -10   4      189.75      202.64     19.18 o 
  11 -10   4      260.49      261.67     22.13 o 
  12 -10   4        4.88       21.15     10.33 o 
  13 -10   4       39.33       38.86     12.79 o 
  14 -10   4       18.47       32.46     12.30 o 
  -8  -9   4       14.27       18.69     13.28 o 
  -7  -9   4       18.06       13.74     10.08 o 
  -6  -9   4        0.87        0.00      6.00 o 
  -5  -9   4       94.96       72.25      9.09 o 
  -4  -9   4       31.76       49.76      9.35 o 
  -3  -9   4     1472.52     1496.66     46.41 o 
  -2  -9   4       33.57       31.18      5.91 o 
  -1  -9   4        7.41        0.00      2.95 o 
   0  -9   4        1.14        1.17      2.09 o 
   2  -9   4        1.65        1.50      2.30 o 
   3  -9   4        6.12        8.12      3.03 o 
   4  -9   4        1.77        0.00      2.97 o 
   5  -9   4        7.64        0.00      2.97 o 
   6  -9   4       31.18       47.60      5.79 o 
   7  -9   4       18.60       16.72      8.36 o 
   8  -9   4      286.24      332.00     21.64 o 
   9  -9   4       10.60       17.21      9.35 o 
  10  -9   4        3.05        6.39      8.36 o 
  11  -9   4      737.62      755.00     38.36 o 
  12  -9   4       32.23       46.23     11.80 o 
  13  -9   4       94.90      108.70     16.72 o 
  14  -9   4        0.06        0.00      9.35 o 
  -9  -8   4       24.62       35.91     14.76 o 
  -8  -8   4        0.49        0.00     10.33 o 
  -7  -8   4       97.32       67.69      8.64 o 
  -6  -8   4      157.97      154.52     13.31 o 
  -5  -8   4      173.40      169.55     13.04 o 
  -4  -8   4     2421.22     2568.03     73.45 o 
  -3  -8   4        0.42        2.24      3.42 o 
  -2  -8   4      193.86      184.01      7.19 o 
  -1  -8   4       23.12       34.06      5.66 o 
   0  -8   4      223.79      273.59      9.61 o 
   1  -8   4     1759.56     1912.73     46.91 o 
   2  -8   4       37.53       56.07      9.35 o 
   3  -8   4        1.43        6.20      3.27 o 
   4  -8   4      301.42      283.06     10.75 o 
   5  -8   4       11.95       12.38      4.00 o 
   6  -8   4        0.00        0.00      3.44 o 
   7  -8   4       11.43       17.21      7.38 o 
   8  -8   4      211.37      223.30     16.72 o 
   9  -8   4       16.66       14.26      7.38 o 
  10  -8   4      589.25      689.09     34.92 o 
  11  -8   4       12.77       16.72      9.35 o 
  12  -8   4       38.20       32.46     10.33 o 
  13  -8   4       38.24       33.94     11.31 o 
  14  -8   4       10.43       10.82      9.84 o 
 -10  -7   4       17.83       16.72     12.79 o 
  -9  -7   4        2.82        7.38     11.80 o 
  -8  -7   4        7.95       10.33     11.31 o 
  -7  -7   4       95.04       93.45      9.08 o 
  -6  -7   4      263.97      279.66     15.55 o 
  -5  -7   4     1022.03     1105.44     36.00 o 
  -4  -7   4      171.46      190.90      8.16 o 
  -3  -7   4        0.42        2.61      2.35 o 
  -2  -7   4       99.83      117.69      5.72 o 
  -1  -7   4       69.25       74.37      5.54 o 
   0  -7   4      586.30      613.28     17.35 o 
   1  -7   4       79.56       78.02      5.36 o 
   2  -7   4      185.62      197.73     14.26 o 
   3  -7   4       45.79       41.50      4.36 o 
   4  -7   4      172.87      184.23      8.51 o 
   5  -7   4      153.79      221.82      9.57 o 
   6  -7   4       63.65       55.09      8.85 o 
   7  -7   4      349.54      409.22     22.63 o 
   8  -7   4       52.47       50.17      9.35 o 
   9  -7   4      489.50      500.71     26.56 o 
  10  -7   4       57.89       56.07     10.33 o 
  11  -7   4      540.55      520.38     29.02 o 
  12  -7   4       56.34       40.33     10.33 o 
  13  -7   4       13.08       10.33      9.84 o 
  14  -7   4        3.92       10.82     10.33 o 
 -11  -6   4        0.43        0.00     11.31 o 
 -10  -6   4        0.10        0.00     11.31 o 
  -9  -6   4       87.19       97.88     16.72 o 
  -8  -6   4      199.46      180.05     13.12 o 
  -7  -6   4        3.01        0.00      6.64 o 
  -6  -6   4      226.18      226.03     22.63 o 
  -5  -6   4        5.08        0.77      2.37 o 
  -4  -6   4     1227.93     1275.37     33.05 o 
  -3  -6   4       10.32       16.40      4.33 o 
  -2  -6   4      119.15      104.12      4.90 o 
  -1  -6   4       90.37      105.88      5.50 o 
   0  -6   4     1885.82     2052.62     49.21 o 
   1  -6   4     1225.90     1285.03     32.25 o 
   2  -6   4        6.27        5.74      3.44 o 
   3  -6   4      135.37      163.61     18.20 o 
   4  -6   4      568.48      579.73     16.95 o 
   5  -6   4      351.14      380.35     13.09 o 
   6  -6   4      293.45      356.59     19.18 o 
   7  -6   4      113.10       86.07     10.33 o 
   8  -6   4      233.10      210.51     15.25 o 
   9  -6   4       57.80       65.42     10.82 o 
  10  -6   4        4.14        7.38      7.38 o 
  11  -6   4        2.92        3.44      7.87 o 
  12  -6   4       43.34       30.49     10.33 o 
  13  -6   4        7.29       13.28      9.84 o 
  14  -6   4       61.80       74.76     14.76 o 
 -12  -5   4        1.84        4.92     11.80 o 
 -11  -5   4        3.56        0.00     11.31 o 
 -10  -5   4        6.01        5.90      9.84 o 
  -9  -5   4       95.30       89.52     15.74 o 
  -8  -5   4        5.03        0.00      4.99 o 
  -7  -5   4      181.43      157.60     10.85 o 
  -6  -5   4        7.65        5.26      2.70 o 
  -5  -5   4        5.55        0.45      1.34 o 
  -4  -5   4       66.67       69.26      9.30 o 
  -3  -5   4      949.92      955.51     21.41 o 
  -2  -5   4       25.88       25.18      2.58 o 
  -1  -5   4       41.20       61.74      4.67 o 
   0  -5   4       17.42       13.83      2.97 o 
   1  -5   4     9522.29    10121.06    229.00 o 
   2  -5   4       73.72       72.79      8.36 o 
   3  -5   4     1232.44     1346.14     33.54 o 
   4  -5   4       98.08      115.31      6.23 o 
   5  -5   4      151.94      156.99      7.77 o 
   6  -5   4       58.34       50.17      7.38 o 
   7  -5   4     1016.40     1021.09     41.81 o 
   8  -5   4       18.16       13.77      6.89 o 
   9  -5   4      254.37      232.65     16.23 o 
  10  -5   4       28.42       29.02      8.85 o 
  11  -5   4      103.23      113.13     14.76 o 
  12  -5   4       92.06      105.75     14.76 o 
  13  -5   4       33.75       29.51     10.82 o 
  14  -5   4        0.46        8.36      9.84 o 
 -12  -4   4       26.77       36.89     14.26 o 
 -11  -4   4       39.89       52.14     13.77 o 
 -10  -4   4       18.88       16.72     10.33 o 
  -9  -4   4      324.53      327.08     25.08 o 
  -8  -4   4        0.23        0.00      3.86 o 
  -6  -4   4        5.90        3.10      2.40 o 
  -5  -4   4        0.00        0.55      1.89 o 
  -4  -4   4      773.61      839.53     20.27 o 
  -3  -4   4      238.46      269.25      7.87 o 
  -2  -4   4       34.03       37.64      3.42 o 
  -1  -4   4      331.07      359.68     10.87 o 
   0  -4   4     4964.39     5440.33    124.02 o 
   1  -4   4      253.20      235.30     11.07 o 
   2  -4   4     7816.04     7715.21    265.60 o 
   3  -4   4      110.85      113.96      5.88 o 
   4  -4   4      462.31      440.98     13.36 o 
   5  -4   4      105.85      117.55      9.35 o 
   6  -4   4     3960.01     4227.48    149.52 o 
   7  -4   4       21.20       16.23      5.90 o 
   8  -4   4      585.95      577.44     28.04 o 
   9  -4   4       32.12       57.06     10.33 o 
  10  -4   4        0.00        0.00      6.89 o 
  11  -4   4        0.33        2.46      7.87 o 
  12  -4   4      139.00      167.72     17.21 o 
  13  -4   4        0.01        0.00      6.89 o 
 -13  -3   4       17.84        7.38     11.31 o 
 -12  -3   4       18.64       10.33     12.30 o 
 -11  -3   4        1.32        6.39      9.35 o 
 -10  -3   4      216.85      209.53     19.18 o 
  -9  -3   4      519.80      511.04     29.51 o 
  -8  -3   4        0.12        0.00      3.44 o 
  -7  -3   4       66.44       80.79      5.79 o 
  -6  -3   4       39.06       44.97      4.80 o 
  -5  -3   4       11.26        7.63      2.09 o 
  -4  -3   4        4.59        7.01      2.07 o 
  -3  -3   4       51.27       33.75      3.42 o 
  -2  -3   4       67.28       81.08      4.62 o 
  -1  -3   4      452.37      390.01     11.34 o 
   0  -3   4      331.34      335.90     10.01 o 
   1  -3   4     2734.33     2714.14     62.95 o 
   2  -3   4      674.39      621.70     24.59 o 
   4  -3   4       17.12       15.17      3.44 o 
   5  -3   4      802.43      753.56     20.99 o 
   6  -3   4      128.91      136.24     10.82 o 
   7  -3   4      164.36      170.67     12.79 o 
   8  -3   4       46.61       60.50      9.35 o 
   9  -3   4       51.57       52.14      9.84 o 
  10  -3   4        1.51        0.00      6.89 o 
  11  -3   4      686.96      679.25     34.92 o 
  12  -3   4       57.99       53.61     11.80 o 
  13  -3   4       84.53      107.72     15.74 o 
 -13  -2   4        0.29        0.00     11.31 o 
 -12  -2   4        0.15        0.00     10.33 o 
 -11  -2   4       23.76       10.33     11.31 o 
 -10  -2   4        2.02        0.00      8.85 o 
  -9  -2   4      219.24      189.86     16.72 o 
  -7  -2   4      136.58      127.64      6.26 o 
  -6  -2   4     1269.88     1354.89     29.44 o 
  -5  -2   4       15.39       10.33      1.97 o 
  -4  -2   4      989.07      763.21     96.90 o 
  -3  -2   4       92.08      106.23      5.18 o 
  -2  -2   4        6.76        6.96      2.09 o 
  -1  -2   4        0.20        4.69      2.24 o 
   0  -2   4     4264.70     4430.35    100.98 o 
   1  -2   4      944.16      902.55     32.95 o 
   2  -2   4      817.96      781.06     29.02 o 
   3  -2   4      743.60      759.04     19.98 o 
   4  -2   4        8.54        9.38      6.89 o 
   5  -2   4      102.37      105.10      6.08 o 
   6  -2   4      310.88      386.11     19.18 o 
   7  -2   4       18.91       26.07      6.89 o 
   8  -2   4      621.25      659.58     30.99 o 
   9  -2   4       29.13       29.02      8.36 o 
  10  -2   4     1662.08     1564.59     64.43 o 
  11  -2   4       14.71        7.87      8.85 o 
  12  -2   4       10.03       12.79      9.35 o 
  13  -2   4        1.83        2.21      6.89 o 
 -14  -1   4        9.90       15.25     11.31 o 
 -13  -1   4       23.45       35.91     12.30 o 
 -12  -1   4       74.90       61.48     14.26 o 
 -11  -1   4      338.74      400.37     26.56 o 
 -10  -1   4        0.37        0.00      8.36 o 
  -9  -1   4        5.23        0.00      2.95 o 
  -8  -1   4       35.43       27.20      5.41 o 
  -7  -1   4        1.30        0.00      1.98 o 
  -6  -1   4      134.03      112.18      6.38 o 
  -5  -1   4     2950.66     3122.51     62.99 o 
  -4  -1   4       39.05       53.33      3.80 o 
  -3  -1   4      253.92      271.53     12.30 o 
  -2  -1   4      311.66      342.17      9.87 o 
   0  -1   4      660.45      675.31     24.10 o 
   1  -1   4     2073.82     1977.71     46.12 o 
   2  -1   4     1222.18     1178.31     28.81 o 
   3  -1   4      657.36      661.23     17.73 o 
   4  -1   4        2.07        2.95      2.24 o 
   5  -1   4      470.31      562.16     16.84 o 
   6  -1   4      567.44      570.22     17.50 o 
   7  -1   4      124.78      153.47      8.47 o 
   8  -1   4        1.17        0.00      5.41 o 
   9  -1   4       18.17       15.74      7.87 o 
  10  -1   4        0.02        0.00      4.17 o 
  11  -1   4       10.70        5.52      5.32 o 
  12  -1   4        1.49        3.27      5.28 o 
 -14   0   4      138.30      128.37     19.67 o 
 -13   0   4       13.28        2.95      9.84 o 
 -12   0   4       47.65       55.09     12.30 o 
 -11   0   4      267.29      276.91     22.13 o 
 -10   0   4      790.94      670.40     34.43 o 
  -9   0   4       43.11       33.77     19.43 o 
  -8   0   4      245.92      247.58     13.77 o 
  -7   0   4      317.78      384.90     13.12 o 
  -6   0   4      463.81      485.49     15.01 o 
  -5   0   4      740.73      820.15     21.70 o 
  -4   0   4     1727.57     1635.41     60.01 o 
  -3   0   4     1017.33      775.03    132.80 o 
  -2   0   4    11422.86    11276.73    384.63 o 
  -1   0   4     3268.72     3237.08    105.01 o 
   0   0   4     6000.48     6125.54    185.43 o 
   1   0   4     1787.02     1667.58     39.03 o 
   2   0   4      388.83      385.75     11.13 o 
   3   0   4       24.71       38.03      3.83 o 
   4   0   4       13.95        9.44      2.72 o 
   5   0   4      278.63      277.53     10.22 o 
   6   0   4      689.27      697.75     20.59 o 
   7   0   4        8.68       12.09      4.00 o 
   8   0   4      582.80      612.01     20.38 o 
   9   0   4      100.99       71.37      7.68 o 
  10   0   4      361.06      328.28     12.49 o 
  11   0   4        0.40        2.20      3.78 o 
  12   0   4       11.36       12.20      5.79 o 
 -15   1   4        8.32       19.67     11.31 o 
 -14   1   4       11.00       22.13      9.84 o 
 -13   1   4       46.66       51.84      8.74 o 
 -12   1   4       23.99       17.21     10.33 o 
 -11   1   4      106.08      117.06     15.25 o 
  -9   1   4        3.25        0.00      4.43 o 
  -8   1   4       95.95       92.60     12.30 o 
  -7   1   4        0.86        3.06      5.41 o 
  -6   1   4       73.67       90.82      7.38 o 
  -5   1   4      170.83      182.15      7.33 o 
  -4   1   4      425.04      382.57     11.81 o 
  -3   1   4     2784.79     2867.90     57.16 o 
  -2   1   4      179.71      176.41      6.08 o 
  -1   1   4     6267.39     6279.02    141.80 o 
   0   1   4      402.78      412.51     10.95 o 
   1   1   4     5849.35     6231.04    216.42 o 
   2   1   4       76.23       77.69      5.41 o 
   3   1   4      119.05      149.94      6.72 o 
   4   1   4       10.14        8.44      3.69 o 
   5   1   4      343.58      360.67     12.61 o 
   6   1   4      231.73      251.48     10.85 o 
   7   1   4        0.24        0.00      3.27 o 
   8   1   4       19.95       17.39      4.00 o 
   9   1   4        0.30        0.00      3.85 o 
  10   1   4       19.71       12.28      4.29 o 
  11   1   4       50.63       59.11      5.86 o 
 -15   2   4        0.09        5.41      9.35 o 
 -14   2   4       59.15       59.02     12.79 o 
 -13   2   4        0.65       14.76      8.85 o 
 -12   2   4      791.94      850.91     41.81 o 
 -11   2   4       11.99       15.25      7.87 o 
 -10   2   4      230.41      160.34     14.76 o 
  -9   2   4       78.39       89.03     11.31 o 
  -8   2   4     1849.06     1880.07     47.27 o 
  -7   2   4      315.76      373.85     15.99 o 
  -6   2   4     1701.93     1756.90     65.42 o 
  -5   2   4       19.55       22.12      2.36 o 
  -4   2   4      244.12      269.70      7.26 o 
  -3   2   4      825.07      911.26     19.53 o 
  -2   2   4     1087.23     1097.69     23.16 o 
  -1   2   4        1.10        1.27      1.50 o 
   0   2   4        6.91       17.55      2.43 o 
   1   2   4      356.47      401.09     11.41 o 
   2   2   4      550.89      576.52     15.75 o 
   3   2   4       51.43       55.15     12.05 o 
   4   2   4        3.43        2.71      2.53 o 
   5   2   4      361.22      394.77     11.99 o 
   6   2   4       69.94       76.25      5.55 o 
   7   2   4      310.49      325.93     11.64 o 
   8   2   4       10.06       13.26      3.87 o 
   9   2   4       18.10       18.77      4.43 o 
  10   2   4       15.88       18.05      6.37 o 
  11   2   4        0.77        0.00      5.18 o 
 -15   3   4       21.84       16.72      9.84 o 
 -14   3   4       24.94       29.02     10.33 o 
 -13   3   4       21.82       21.64      9.84 o 
 -12   3   4      612.14      630.06     33.94 o 
 -11   3   4      141.11      151.49     14.76 o 
 -10   3   4        0.38        0.00      5.90 o 
  -9   3   4      115.21      121.98     11.80 o 
  -8   3   4      116.59      121.48      5.95 o 
  -7   3   4     1515.57     1687.84     35.58 o 
  -6   3   4      401.26      462.38     14.01 o 
  -5   3   4      345.39      346.50     10.92 o 
  -4   3   4       30.04       26.98      4.27 o 
  -3   3   4     1329.89     1391.77     29.13 o 
  -2   3   4      638.96      641.86     16.60 o 
  -1   3   4      541.22      536.37     14.36 o 
   0   3   4      195.40      207.13      6.43 o 
   1   3   4       42.83       31.96      4.18 o 
   2   3   4      686.57      652.97     40.39 o 
   3   3   4     1145.54     1111.32     25.10 o 
   4   3   4       96.28       88.79      7.94 o 
   5   3   4        2.60        0.25      4.69 o 
   6   3   4       40.33       31.75      4.33 o 
   7   3   4       18.68       10.63      3.66 o 
   8   3   4        2.70        6.62      3.83 o 
   9   3   4        4.16        4.57      5.28 o 
  10   3   4       35.94       40.08     10.57 o 
 -15   4   4        0.00        7.87      8.36 o 
 -14   4   4       21.90       25.58      9.84 o 
 -13   4   4        3.61        0.00      6.89 o 
 -12   4   4     1191.86     1203.57     53.12 o 
 -11   4   4        0.02        3.93      7.38 o 
 -10   4   4      154.78      149.03     13.77 o 
  -9   4   4        0.00        4.43      5.41 o 
  -8   4   4      187.42      217.62      9.57 o 
  -7   4   4      405.36      548.42     16.74 o 
  -6   4   4       28.68       37.95      3.16 o 
  -5   4   4        5.48        2.33      1.84 o 
  -3   4   4       32.02       52.45      3.90 o 
  -2   4   4      502.70      498.11     11.89 o 
  -1   4   4      604.25      676.17     15.60 o 
   0   4   4      473.43      534.91     13.01 o 
   1   4   4      478.84      502.51     15.18 o 
   2   4   4      372.41      363.24     10.35 o 
   3   4   4       17.26       19.00      3.01 o 
   4   4   4       15.90       18.74      3.26 o 
   5   4   4       47.14       48.63      5.58 o 
   6   4   4      163.86      176.48      8.27 o 
   7   4   4       16.93       17.48      5.79 o 
   8   4   4        9.35       15.96      6.08 o 
   9   4   4        0.13        0.00      5.67 o 
 -15   5   4        0.16        0.00      7.87 o 
 -14   5   4       18.49       13.28      8.85 o 
 -13   5   4       43.91       34.92     10.82 o 
 -12   5   4       94.02       70.34     12.30 o 
 -11   5   4       51.11       67.88     11.31 o 
 -10   5   4      564.25      620.72     30.99 o 
  -9   5   4       29.24       30.00      7.38 o 
  -8   5   4      158.47      205.30      9.57 o 
  -7   5   4      161.59      180.37      6.98 o 
  -6   5   4       30.85       23.92      3.54 o 
  -5   5   4        0.48        0.19      1.82 o 
  -4   5   4      155.74      171.56      6.22 o 
  -3   5   4      355.77      436.15     13.55 o 
  -2   5   4        0.10        0.80      1.59 o 
  -1   5   4       10.28        6.96      2.76 o 
   0   5   4       74.69       92.47      5.06 o 
   1   5   4      577.45      647.94     15.79 o 
   2   5   4      255.55      278.58      8.89 o 
   3   5   4       66.06       59.11      4.62 o 
   4   5   4       40.19       38.86      4.09 o 
   5   5   4      195.92      186.03     13.53 o 
   6   5   4       14.19       15.20      5.67 o 
   7   5   4        4.64        0.00      6.39 o 
   8   5   4       29.94       33.57      7.28 o 
   9   5   4        1.19        6.39      7.87 o 
 -16   6   4       17.13       38.86     12.30 o 
 -15   6   4       38.92       41.32     12.79 o 
 -14   6   4       29.55       19.18      9.35 o 
 -13   6   4        0.00        0.00      7.38 o 
 -12   6   4      120.32      117.06     15.25 o 
 -11   6   4        1.49        0.00      6.39 o 
 -10   6   4       30.02       43.28      9.84 o 
  -9   6   4        4.74        9.35      6.89 o 
  -8   6   4     1132.16     1212.39     38.61 o 
  -7   6   4      254.00      349.17     10.69 o 
  -6   6   4     1659.92     2059.23     43.38 o 
  -5   6   4      679.84      756.65     18.08 o 
  -4   6   4      220.10      231.01      7.63 o 
  -3   6   4       54.37       59.12      4.15 o 
  -2   6   4      683.76      800.87     18.44 o 
  -1   6   4       63.79       64.55      4.38 o 
   0   6   4      109.93      124.26      7.87 o 
   1   6   4      196.22      224.50      8.41 o 
   2   6   4       13.80       13.06      3.66 o 
   3   6   4      304.92      304.69     15.40 o 
   4   6   4       15.22       13.26      5.32 o 
   5   6   4        0.00        0.00      8.61 o 
   6   6   4       15.24       13.88      6.15 o 
   7   6   4        1.65        0.55      5.54 o 
   8   6   4        0.01        0.00      6.89 o 
 -16   7   4        0.04        0.00      9.35 o 
 -15   7   4       89.35      115.09     17.21 o 
 -14   7   4        9.50       11.80      9.84 o 
 -13   7   4       21.47       24.59     10.33 o 
 -12   7   4       38.66       37.87     10.33 o 
 -11   7   4        0.19        0.00      6.39 o 
 -10   7   4       43.98       41.81      9.35 o 
  -9   7   4       19.03       16.23      6.89 o 
  -8   7   4        2.47        6.39      6.39 o 
  -7   7   4      142.12      158.88      7.34 o 
  -6   7   4       97.76       88.84      7.81 o 
  -5   7   4        0.01        0.00      2.20 o 
  -4   7   4        1.23        1.30      2.25 o 
  -3   7   4      309.29      328.04      9.52 o 
  -2   7   4      275.53      303.65      9.03 o 
  -1   7   4       14.97       20.09      2.68 o 
   0   7   4      174.91      175.36      6.89 o 
   1   7   4       24.73       25.56      5.66 o 
   2   7   4       54.78       44.94      6.78 o 
   3   7   4       50.46       48.81      9.35 o 
   4   7   4       24.83       27.67      6.62 o 
   5   7   4        7.28        5.69      5.79 o 
   6   7   4        3.21        0.00      5.36 o 
   7   7   4       58.93       51.15     11.80 o 
 -15   8   4       46.56       33.45     11.31 o 
 -14   8   4        3.73       20.66      9.84 o 
 -13   8   4        0.82        1.97      7.87 o 
 -12   8   4        0.13        3.44      7.38 o 
 -11   8   4       22.19        5.90      7.38 o 
 -10   8   4       18.19       37.87      9.84 o 
  -9   8   4       95.49       80.17     11.80 o 
  -8   8   4      159.85      169.29     11.46 o 
  -7   8   4      101.98       99.97      8.12 o 
  -6   8   4       19.63       22.53      3.57 o 
  -5   8   4      286.69      316.89      9.99 o 
  -4   8   4       83.20       92.86      5.56 o 
  -3   8   4       45.72       46.34      3.77 o 
  -2   8   4      357.67      416.75     11.40 o 
  -1   8   4       43.55       53.61      9.35 o 
   0   8   4        0.26        0.06      4.25 o 
   1   8   4       76.53       79.08     15.99 o 
   2   8   4      969.18      943.83     32.70 o 
   3   8   4      200.06      204.13     13.71 o 
   4   8   4        2.17        1.77      5.54 o 
   5   8   4       15.55       11.53      6.50 o 
   6   8   4        1.71        2.95      7.87 o 
 -15   9   4       11.79       11.80     10.33 o 
 -14   9   4        0.20        4.92      8.36 o 
 -13   9   4        3.60        0.00      8.36 o 
 -12   9   4       13.49        8.36      8.85 o 
 -11   9   4        1.78        0.98      6.39 o 
 -10   9   4       21.73       27.54      9.35 o 
  -9   9   4        0.43       12.79      8.36 o 
  -8   9   4       40.72       49.44      7.12 o 
  -7   9   4      372.36      390.46     17.21 o 
  -6   9   4        1.84        0.20      4.69 o 
  -5   9   4      132.43      165.18     12.30 o 
  -4   9   4       19.06       27.31      5.73 o 
  -3   9   4       35.24       56.42     16.97 o 
  -2   9   4       12.42        9.01      5.03 o 
  -1   9   4        4.45        4.15      5.90 o 
   0   9   4       23.11       16.48      5.66 o 
   1   9   4       84.58       78.38     12.05 o 
   2   9   4       56.17       47.33      7.56 o 
   3   9   4        5.03        7.93      6.02 o 
   4   9   4       37.94       44.10     11.80 o 
   5   9   4        5.10        4.92      7.87 o 
 -15  10   4        0.16        1.97      9.35 o 
 -14  10   4        1.11       12.30      9.84 o 
 -13  10   4       44.28       24.59      9.84 o 
 -12  10   4       31.42       16.72      9.35 o 
 -11  10   4       11.12       13.77      9.35 o 
 -10  10   4       16.19       21.64      9.35 o 
  -9  10   4        0.60        5.41      7.38 o 
  -8  10   4        0.27        5.41      5.91 o 
  -7  10   4      416.52      452.53     19.47 o 
  -6  10   4      132.77      158.47     12.61 o 
  -5  10   4        0.04        0.00      4.69 o 
  -4  10   4      219.69      203.56     13.01 o 
  -3  10   4        3.52        0.00      4.87 o 
  -2  10   4        3.84        4.30      5.38 o 
  -1  10   4        0.74        0.00      5.08 o 
   0  10   4      288.98      294.54     15.95 o 
   1  10   4       33.84       35.14      7.42 o 
   2  10   4       34.76       35.02      9.59 o 
   3  10   4        0.06        3.17      6.15 o 
   4  10   4        0.65        0.00      7.38 o 
 -14  11   4        5.18        0.00      8.85 o 
 -13  11   4        0.46        0.00      8.36 o 
 -12  11   4       75.05       50.66     12.30 o 
 -11  11   4       13.48       22.63      9.35 o 
 -10  11   4       38.50       44.76     11.80 o 
  -9  11   4      130.68      161.82     17.21 o 
  -8  11   4      157.20      198.37     15.25 o 
  -7  11   4       43.59       31.88      7.12 o 
  -6  11   4       11.92       13.96      6.37 o 
  -5  11   4       38.16       35.22     12.30 o 
  -4  11   4       29.57       27.73      6.93 o 
  -3  11   4       77.82       62.14      8.33 o 
  -2  11   4        6.40        0.00      5.73 o 
  -1  11   4       68.48       68.87      8.82 o 
   0  11   4        6.25        1.51      5.73 o 
   1  11   4        7.70        1.67      6.08 o 
   2  11   4        0.45        0.00      6.26 o 
 -14  12   4        0.12       11.31     10.82 o 
 -13  12   4       14.02       13.77      9.84 o 
 -12  12   4        0.43        0.00      8.36 o 
 -11  12   4        8.32        0.00      7.87 o 
 -10  12   4       40.32       53.61     13.77 o 
  -9  12   4       16.67       24.10     10.33 o 
  -8  12   4        0.63        0.00      6.37 o 
  -7  12   4       26.53       31.62     15.00 o 
  -6  12   4       65.86       67.21      9.04 o 
  -5  12   4       31.53       37.34     10.82 o 
  -4  12   4        7.76        0.00     11.07 o 
  -3  12   4        3.15        0.00      6.08 o 
  -2  12   4       32.15       17.03      7.28 o 
  -1  12   4       10.55        1.06      6.50 o 
   0  12   4       12.21        7.17      6.93 o 
   1  12   4        1.29        0.00      6.43 o 
 -13  13   4        0.31        0.00      8.85 o 
 -12  13   4        1.81        0.98      9.35 o 
 -11  13   4       93.04       99.85     16.72 o 
 -10  13   4        9.59       11.31     10.82 o 
  -9  13   4       57.62       74.27     14.76 o 
  -8  13   4        0.00        0.00      7.87 o 
  -7  13   4        8.37        5.41      7.28 o 
  -6  13   4        2.00        0.00      6.58 o 
  -5  13   4        0.92        0.00     18.44 o 
  -4  13   4        3.62        0.00      9.35 o 
  -3  13   4       93.81       93.13     11.06 o 
  -2  13   4      159.92      173.13     15.29 o 
  -1  13   4       14.44       11.87      7.77 o 
 -11  14   4        0.65        0.00      9.35 o 
 -10  14   4        0.15        0.00     10.33 o 
  -9  14   4        0.49        0.00     10.33 o 
  -8  14   4        4.63        0.00      7.42 o 
  -7  14   4        0.11        0.00      7.07 o 
  -6  14   4       11.71        1.06     14.02 o 
  -5  14   4       32.08       25.63     11.31 o 
  -4  14   4       11.64        9.62     10.33 o 
  -3  14   4      121.63      122.50     15.74 o 
   3 -16   5       37.53       34.43     13.77 o 
   4 -16   5        4.39        4.43      9.84 o 
   5 -16   5       52.42       61.97     14.26 o 
   6 -16   5        0.06        0.00      8.85 o 
   7 -16   5       55.47       94.93     17.71 o 
   8 -16   5       16.17       29.02     12.30 o 
   0 -15   5       12.90       13.28     11.80 o 
   1 -15   5       31.85       51.15     14.26 o 
   2 -15   5       10.53       24.59     12.30 o 
   3 -15   5       23.96       20.17     11.80 o 
   4 -15   5        4.02        6.89     10.33 o 
   5 -15   5        1.13        0.00      7.87 o 
   6 -15   5       12.24        0.49      9.35 o 
   7 -15   5       19.69       16.72     10.33 o 
   8 -15   5        2.26        8.85     10.33 o 
   9 -15   5       21.93       23.12     11.31 o 
  10 -15   5        0.67        0.00      8.36 o 
  -2 -14   5        9.76        0.00     11.31 o 
  -1 -14   5       11.45        8.85     11.31 o 
   0 -14   5       47.33       52.14     14.76 o 
   1 -14   5       22.53       18.20     10.33 o 
   2 -14   5        0.76        1.97      8.85 o 
   3 -14   5        2.26        8.85      9.84 o 
   4 -14   5        0.87        0.00      8.36 o 
   5 -14   5       23.26       21.64     10.33 o 
   6 -14   5        0.10        0.00      9.35 o 
   7 -14   5        2.74       10.33      9.35 o 
   8 -14   5        0.42        4.43      9.35 o 
   9 -14   5        2.04        7.50      5.66 o 
  10 -14   5        4.77        0.00      4.91 o 
  11 -14   5        0.99        0.63      5.54 o 
  -4 -13   5       42.36       45.37     15.99 o 
  -3 -13   5        2.51        2.95     10.33 o 
  -2 -13   5       33.83       41.32     13.77 o 
  -1 -13   5      190.64      223.79     22.63 o 
   0 -13   5      467.89      443.16     29.51 o 
   1 -13   5       18.78       24.10     10.33 o 
   2 -13   5       61.64       65.91     13.28 o 
   3 -13   5       68.16       82.63     14.26 o 
   4 -13   5       66.59       48.20     12.79 o 
   5 -13   5       20.17       19.18     10.82 o 
   6 -13   5        1.56        0.00      8.36 o 
   7 -13   5       26.40       21.47      5.64 o 
   8 -13   5      114.01      106.17      9.57 o 
   9 -13   5        0.76        2.57      5.28 o 
  10 -13   5        5.41        6.76      5.44 o 
  11 -13   5        0.51        1.97      5.06 o 
  12 -13   5        6.11        5.09      6.37 o 
  -5 -12   5       12.34        9.11      8.39 o 
  -4 -12   5        0.45        0.00      6.97 o 
  -3 -12   5       40.61       49.61      8.98 o 
  -2 -12   5        0.18        0.00     10.33 o 
  -1 -12   5       41.99       36.40     12.30 o 
   0 -12   5      137.28      169.20     19.18 o 
   1 -12   5       23.04       16.72      9.35 o 
   2 -12   5      126.17      128.37     16.23 o 
   3 -12   5      213.24      169.20     18.69 o 
   4 -12   5       10.28        0.00      8.36 o 
   5 -12   5      158.91      151.25      9.64 o 
   6 -12   5      147.12      143.15      9.74 o 
   7 -12   5       22.04       25.02      6.00 o 
   8 -12   5       73.86       58.80      9.10 o 
   9 -12   5      291.62      331.28     15.36 o 
  10 -12   5      112.23       94.57     10.08 o 
  11 -12   5       13.87        9.97     12.30 o 
  12 -12   5       48.09       54.68      8.96 o 
  13 -12   5        0.51        1.12      5.90 o 
  -6 -11   5        9.48        0.00     11.31 o 
  -5 -11   5        4.35        0.00      7.20 o 
  -4 -11   5      114.62      111.62     11.23 o 
  -3 -11   5       89.04       88.86      9.84 o 
  -2 -11   5      412.84      459.72     21.04 o 
  -1 -11   5       26.59       22.63     10.33 o 
   0 -11   5      265.68      291.18     22.13 o 
   1 -11   5       36.82       27.54      9.84 o 
   2 -11   5        0.89        0.00      8.36 o 
   3 -11   5      124.46      119.98      7.90 o 
   4 -11   5        9.54       13.57      7.62 o 
   5 -11   5      276.65      293.05     13.19 o 
   6 -11   5     1512.85     1654.57     55.09 o 
   7 -11   5      311.74      294.10     13.77 o 
   8 -11   5        8.50       13.74      5.36 o 
   9 -11   5        7.23        7.71      5.08 o 
  10 -11   5       21.53       30.18      9.59 o 
  11 -11   5       33.64       32.75      7.20 o 
  12 -11   5       81.89       92.89     10.36 o 
  13 -11   5       40.23       41.84      8.47 o 
  -7 -10   5        0.10        6.89     11.80 o 
  -6 -10   5        0.04        0.00      9.35 o 
  -5 -10   5      190.06      207.11     15.13 o 
  -4 -10   5       96.97       93.96     15.99 o 
  -3 -10   5      378.43      408.17     19.47 o 
  -2 -10   5        2.48        5.05      5.73 o 
  -1 -10   5       41.95       49.19     11.80 o 
   0 -10   5       55.43       50.66     10.82 o 
   1 -10   5        1.00        0.00      1.92 o 
   2 -10   5       56.97       63.08      5.50 o 
   3 -10   5      618.12      695.86     21.14 o 
   4 -10   5      322.80      306.77     12.63 o 
   5 -10   5     1424.45     1490.96     39.90 o 
   6 -10   5      129.96      151.98      9.57 o 
   7 -10   5      412.38      369.31     16.97 o 
   8 -10   5      181.01      246.57     12.74 o 
   9 -10   5       18.60       20.63      5.79 o 
  10 -10   5       19.87       25.64      6.50 o 
  11 -10   5      266.22      278.42     14.63 o 
  12 -10   5       49.36       47.46      7.90 o 
  13 -10   5      209.00      214.16     20.41 o 
  -8  -9   5        1.42        0.00     11.31 o 
  -7  -9   5        4.35        0.00      5.90 o 
  -6  -9   5        2.73        0.00      6.10 o 
  -5  -9   5      351.59      331.76     17.56 o 
  -4  -9   5      108.16       94.71     18.20 o 
  -3  -9   5        0.29        0.00      5.22 o 
  -2  -9   5      187.02      125.91     14.26 o 
  -1  -9   5        4.14        4.75      3.93 o 
   0  -9   5       47.28       42.70      4.44 o 
   1  -9   5       76.33       90.01     11.80 o 
   2  -9   5      248.87      236.27     10.19 o 
   3  -9   5      166.59      201.52      9.19 o 
   4  -9   5       13.41       25.57      8.12 o 
   5  -9   5      576.71      609.13     19.33 o 
   6  -9   5      325.14      356.14     16.23 o 
   7  -9   5       27.27       28.83      5.67 o 
   8  -9   5      147.94      150.05      9.69 o 
   9  -9   5        1.24        1.97      4.61 o 
  10  -9   5       28.48       47.22     11.31 o 
  11  -9   5       31.47       30.99     10.82 o 
  12  -9   5        1.14       11.80      8.85 o 
  13  -9   5       79.38       77.71     14.76 o 
  -9  -8   5        0.85       14.26     12.30 o 
  -8  -8   5       53.96       57.55     15.25 o 
  -7  -8   5       30.14       21.31     12.30 o 
  -6  -8   5        2.12        0.00      5.64 o 
  -5  -8   5       52.97       62.90      7.90 o 
  -4  -8   5      391.84      374.86     18.69 o 
  -3  -8   5       77.72       89.51      8.12 o 
  -2  -8   5      149.12      152.47      7.87 o 
  -1  -8   5       60.24       69.23      4.88 o 
   0  -8   5      247.61      214.56     31.48 o 
   1  -8   5     2182.30     2393.85     90.50 o 
   2  -8   5       26.46       30.00      4.17 o 
   3  -8   5      816.31      842.10     23.86 o 
   4  -8   5        1.53        3.11      2.97 o 
   5  -8   5      342.10      325.28     15.00 o 
   6  -8   5      103.98       93.33      7.33 o 
   7  -8   5       20.99       26.00      4.83 o 
   8  -8   5        1.24        3.84      4.36 o 
   9  -8   5       23.78       21.61      5.44 o 
  10  -8   5       35.72       44.76     10.33 o 
  11  -8   5        7.58       14.76      9.35 o 
  12  -8   5        5.58        4.43      9.35 o 
  13  -8   5       18.06       17.71     10.82 o 
 -10  -7   5       62.14       61.48     15.25 o 
  -9  -7   5        2.61        0.00     10.82 o 
  -8  -7   5        1.34        0.00     10.33 o 
  -7  -7   5       18.54       18.40      6.55 o 
  -6  -7   5      168.90      155.64     12.66 o 
  -5  -7   5     1556.55     1515.86    105.97 o 
  -3  -7   5      110.53      104.53     11.42 o 
  -2  -7   5       27.45       33.80      3.96 o 
  -1  -7   5        8.29        6.25      2.71 o 
   0  -7   5     3412.61     3870.40    139.69 o 
   1  -7   5      489.54      520.87     25.08 o 
   2  -7   5     1900.44     2251.96     54.48 o 
   3  -7   5      188.61      237.38      9.69 o 
   4  -7   5      557.10      683.38     20.03 o 
   5  -7   5       30.89       38.53      5.41 o 
   6  -7   5        0.97        2.16      3.27 o 
   7  -7   5       14.88       16.78      6.64 o 
   8  -7   5        2.12        5.49      4.34 o 
   9  -7   5       20.03       22.13      7.87 o 
  10  -7   5       28.65       26.07      8.85 o 
  11  -7   5        7.87        7.38      7.87 o 
  12  -7   5        5.10       22.13      8.85 o 
  13  -7   5        2.88        1.48      8.85 o 
 -11  -6   5        0.00        4.92     12.30 o 
 -10  -6   5       38.30       34.43     13.77 o 
  -9  -6   5       15.74        4.92     10.82 o 
  -8  -6   5       12.86       12.79     10.82 o 
  -7  -6   5        0.06        0.00      6.15 o 
  -6  -6   5      131.91      111.62     16.70 o 
  -5  -6   5     2284.34     2272.98     57.05 o 
  -4  -6   5      121.04      108.08     13.03 o 
  -3  -6   5      644.72      565.57     81.65 o 
  -2  -6   5       15.52       19.48      3.12 o 
  -1  -6   5      994.83     1077.25     27.89 o 
   0  -6   5       42.07       41.08     12.54 o 
   1  -6   5     6588.72     7072.36    246.42 o 
   2  -6   5       35.61       32.83      3.90 o 
   3  -6   5       52.76       53.66      4.96 o 
   4  -6   5      218.67      258.14     19.18 o 
   5  -6   5      466.70      493.42     15.95 o 
   6  -6   5       98.32       76.69      6.43 o 
   7  -6   5      379.76      391.02     21.15 o 
   8  -6   5       11.71        2.30      5.90 o 
   9  -6   5      118.21      112.14     11.80 o 
  10  -6   5        3.32        0.00      6.89 o 
  11  -6   5      185.38      188.38     17.21 o 
  12  -6   5        0.21        6.39      8.85 o 
  13  -6   5       48.10       74.14      9.66 o 
 -12  -5   5        1.88        0.00     11.31 o 
 -11  -5   5       18.35       22.13     12.79 o 
 -10  -5   5        0.00        5.41      9.84 o 
  -9  -5   5       13.51       16.23     10.33 o 
  -8  -5   5        0.01        0.00      4.54 o 
  -7  -5   5       86.67       72.99      5.26 o 
  -6  -5   5        0.86        0.75      2.29 o 
  -5  -5   5      648.63      593.43     22.90 o 
  -4  -5   5      587.91      653.77     21.73 o 
  -3  -5   5       64.40       47.40     19.92 o 
  -2  -5   5      431.10      472.73     14.06 o 
  -1  -5   5     1058.63     1029.62     26.58 o 
   1  -5   5       14.95       16.23      5.41 o 
   2  -5   5     1270.13     1400.04     34.94 o 
   3  -5   5      159.60      174.82     10.82 o 
   4  -5   5     2301.40     2443.48     58.88 o 
   5  -5   5       49.51       71.94      5.91 o 
   6  -5   5     1133.78      658.10     27.05 o 
   7  -5   5        8.19       12.30      5.90 o 
   8  -5   5       10.56        8.96      3.90 o 
   9  -5   5       23.03       12.79      7.38 o 
  10  -5   5        1.84        0.00      6.89 o 
  11  -5   5       34.68       47.71     11.31 o 
  12  -5   5       69.14       88.97     16.97 o 
  13  -5   5       18.09       17.47      6.36 o 
 -12  -4   5        7.63        0.00     11.31 o 
 -11  -4   5       60.20       47.71     13.77 o 
 -10  -4   5       20.52       22.63     10.82 o 
  -9  -4   5      590.11      588.26     33.94 o 
  -8  -4   5       10.99        8.74      4.68 o 
  -7  -4   5      196.03      202.32      9.09 o 
  -6  -4   5        2.72        1.09      2.58 o 
  -5  -4   5      192.57      218.92     10.89 o 
  -4  -4   5       72.90       39.39     18.69 o 
  -3  -4   5      375.19      336.92     18.20 o 
  -2  -4   5       17.92       14.40      3.69 o 
  -1  -4   5      160.57      155.51      6.85 o 
   0  -4   5        4.10        7.50      2.72 o 
   1  -4   5        8.54        2.65      3.44 o 
   2  -4   5       40.91       36.85      3.64 o 
   3  -4   5     1169.88     1163.24     29.66 o 
   4  -4   5      195.53      188.55     15.49 o 
   5  -4   5       12.49        6.89      2.21 o 
   6  -4   5       22.62       21.15      3.99 o 
   7  -4   5       14.16       16.74      4.34 o 
   8  -4   5        5.54        5.66      4.18 o 
   9  -4   5      458.64      466.31     17.19 o 
  10  -4   5        3.09        0.00      4.43 o 
  11  -4   5       28.01       30.18     11.31 o 
  12  -4   5       27.01       29.69      7.07 o 
  13  -4   5       29.66       24.76      6.85 o 
 -13  -3   5       13.95       13.77     11.80 o 
 -12  -3   5       19.32       20.66     12.30 o 
 -11  -3   5       41.09       42.30     11.80 o 
 -10  -3   5      208.49      176.08     18.69 o 
  -9  -3   5      152.95      149.52     17.21 o 
  -8  -3   5        5.44        1.46      3.13 o 
  -7  -3   5       11.58       11.53      2.85 o 
  -6  -3   5       23.58       22.03      2.93 o 
  -5  -3   5      675.14      711.24     19.97 o 
  -4  -3   5      217.83      151.98      8.36 o 
  -3  -3   5      273.08      265.60     14.76 o 
  -2  -3   5      697.63      685.49     18.41 o 
  -1  -3   5      524.32      508.71     14.36 o 
   0  -3   5     3158.11     3381.49    118.04 o 
   2  -3   5     4434.90     4055.03    335.44 o 
   3  -3   5      733.71      705.81     27.54 o 
   4  -3   5       33.75       35.67      3.99 o 
   5  -3   5       18.30       25.88      3.83 o 
   6  -3   5     1169.50     1221.85     32.45 o 
   7  -3   5        3.64        4.38      3.64 o 
   8  -3   5        5.17        7.38      3.99 o 
   9  -3   5        0.28        2.34      4.43 o 
  10  -3   5      581.17      598.95     24.35 o 
  11  -3   5       15.14       13.28      5.44 o 
  12  -3   5      129.36      114.54     10.60 o 
  13  -3   5        0.02        0.00      4.96 o 
 -13  -2   5        1.20        0.00     10.82 o 
 -12  -2   5        2.27        3.44      9.35 o 
 -11  -2   5       63.09       47.22     12.30 o 
 -10  -2   5       71.27       73.29     12.79 o 
  -9  -2   5      242.59      234.61     19.18 o 
  -8  -2   5        8.87        5.25      2.43 o 
  -7  -2   5      134.05      159.53      8.37 o 
  -6  -2   5      452.60      463.77     20.90 o 
  -5  -2   5      485.10      509.21     15.36 o 
  -4  -2   5       62.11       49.25      9.59 o 
  -3  -2   5      937.13      937.47     36.89 o 
  -2  -2   5        4.65        9.74      2.95 o 
  -1  -2   5      257.53      267.74      8.67 o 
   0  -2   5      220.38      251.83     11.80 o 
   2  -2   5       26.71       27.79      2.94 o 
   3  -2   5     2808.85     2875.30     67.40 o 
   4  -2   5      523.66      532.08     15.65 o 
   5  -2   5       68.33       97.94      9.59 o 
   6  -2   5       40.75       55.11      5.56 o 
   7  -2   5      223.29      237.41     10.60 o 
   8  -2   5        8.11        9.96      4.25 o 
   9  -2   5       36.59       47.36      6.58 o 
  10  -2   5      420.62      437.02     17.50 o 
  11  -2   5      151.40      176.80     11.27 o 
  12  -2   5       22.67       25.40      6.85 o 
 -14  -1   5        7.79        3.44     11.31 o 
 -13  -1   5        8.00       10.82     10.33 o 
 -12  -1   5       72.82       65.91     13.77 o 
 -11  -1   5       37.79       44.76     12.30 o 
 -10  -1   5     1174.48     1308.33     57.55 o 
  -9  -1   5       91.18       93.10     20.90 o 
  -8  -1   5       41.73       42.74      5.28 o 
  -7  -1   5        0.12        0.54      2.97 o 
  -6  -1   5      108.27      119.50      6.72 o 
  -5  -1   5      682.93      687.64     15.79 o 
  -4  -1   5       21.55        9.35      2.53 o 
  -2  -1   5     1358.00      800.25     27.54 o 
   0  -1   5    26481.91    26448.51    593.08 o 
   1  -1   5     2230.03     2273.73     52.89 o 
   2  -1   5     1072.96     1141.51     28.15 o 
   3  -1   5      273.14      270.82      9.21 o 
   4  -1   5      958.85     1012.85     26.40 o 
   5  -1   5       44.61       39.57      4.52 o 
   6  -1   5      234.18      267.31     10.76 o 
   7  -1   5        0.89        0.00      4.67 o 
   8  -1   5        7.29        9.61      4.48 o 
   9  -1   5       52.28       57.24      7.38 o 
  10  -1   5       24.81       25.10      6.37 o 
  11  -1   5        0.01        0.00      4.67 o 
  12  -1   5        1.37        1.72     11.07 o 
 -14   0   5        0.33        0.98      9.84 o 
 -13   0   5       15.00       26.07     11.80 o 
 -12   0   5      164.40      148.05     16.72 o 
 -11   0   5       38.42       46.73     11.80 o 
 -10   0   5       83.16       95.91     13.77 o 
  -9   0   5      434.62      523.02     17.61 o 
  -8   0   5       18.82       18.50      6.39 o 
  -7   0   5      392.21      394.51     13.58 o 
  -6   0   5       24.45       20.40      3.64 o 
  -5   0   5      125.51      132.02      6.50 o 
  -4   0   5      159.34      148.33     16.72 o 
  -2   0   5       80.77       89.12      4.52 o 
  -1   0   5       94.83      108.48      4.17 o 
   0   0   5     5972.09     6303.59    191.33 o 
   1   0   5        6.74        3.15      1.64 o 
   2   0   5      512.13      535.39     14.61 o 
   3   0   5      376.05      402.56     12.34 o 
   4   0   5       78.02       76.37      6.89 o 
   5   0   5       74.86       86.06      6.43 o 
   6   0   5       24.44       20.84      4.48 o 
   7   0   5        0.00        0.00      3.54 o 
   8   0   5      211.38      221.32     13.80 o 
   9   0   5      412.79      393.47     23.61 o 
  10   0   5       19.54       26.79     11.07 o 
  11   0   5       14.11       17.88      4.72 o 
 -15   1   5        1.93        6.89      8.85 o 
 -14   1   5       56.11       70.83     14.26 o 
 -13   1   5        3.66        7.76      6.37 o 
 -12   1   5     1152.73     1152.90     53.61 o 
 -11   1   5       17.83       10.33      9.35 o 
 -10   1   5      159.35      168.21     15.74 o 
  -9   1   5      132.38      142.21      8.51 o 
  -8   1   5        3.07        2.80      2.97 o 
  -7   1   5      404.47      404.52     13.58 o 
  -6   1   5        2.95        2.40      2.53 o 
  -5   1   5      543.65      534.84     15.99 o 
  -4   1   5     2093.33     1911.43     63.16 o 
  -3   1   5        5.41        6.15      2.09 o 
  -2   1   5      865.80      926.86     22.92 o 
  -1   1   5     1511.23     1504.54     35.59 o 
   0   1   5     4223.91     4736.65    107.68 o 
   1   1   5        2.47        2.82      1.89 o 
   2   1   5      208.83      255.28     11.31 o 
   3   1   5      169.00      179.47      7.47 o 
   4   1   5      495.83      503.17     21.15 o 
   5   1   5       39.60       38.55      4.96 o 
   6   1   5      360.56      390.49     18.44 o 
   7   1   5      225.40      242.76     11.41 o 
   8   1   5        1.11        5.73      4.36 o 
   9   1   5        1.06        0.00      3.66 o 
  10   1   5       77.44       62.79      5.78 o 
  11   1   5        1.13        3.53      5.67 o 
 -15   2   5       83.53       70.83     14.26 o 
 -14   2   5       14.47       21.15      9.84 o 
 -13   2   5      250.29      270.52     21.64 o 
 -12   2   5        7.83       11.80      9.35 o 
 -11   2   5        2.70       10.82      7.87 o 
 -10   2   5       13.22        2.46      6.39 o 
  -9   2   5      407.67      448.84     15.68 o 
  -8   2   5       88.70      101.28      6.97 o 
  -7   2   5     1062.34     1205.04     47.71 o 
  -6   2   5      884.80      813.63     60.49 o 
  -5   2   5     3219.43     3532.94     86.51 o 
  -4   2   5       94.03      111.93      4.53 o 
  -3   2   5       12.21        6.54      2.05 o 
  -2   2   5      368.75      312.34     13.34 o 
  -1   2   5     2918.01     3093.27     71.14 o 
   0   2   5       36.27       49.90      3.64 o 
   1   2   5       18.43       21.15      2.78 o 
   2   2   5        1.54        0.38      2.24 o 
   3   2   5       53.61       57.71     12.54 o 
   4   2   5        0.46        1.85      2.82 o 
   5   2   5     1131.37     1166.70     27.39 o 
   6   2   5      354.54      383.47     12.58 o 
   7   2   5      390.35      374.54     12.96 o 
   8   2   5       66.27       61.37      5.98 o 
   9   2   5        0.00        0.00      3.70 o 
  10   2   5       16.77       12.79      8.36 o 
 -15   3   5        2.70        0.49      9.35 o 
 -14   3   5        4.26        0.00      7.87 o 
 -13   3   5       59.88       53.12     12.30 o 
 -12   3   5      400.99      402.83     26.07 o 
 -11   3   5       58.14       67.88     12.30 o 
 -10   3   5       36.05       28.10      4.82 o 
  -9   3   5       23.65        1.48      4.18 o 
  -8   3   5      203.48      236.09     15.74 o 
  -7   3   5        5.59        4.09      2.72 o 
  -6   3   5       53.35       63.57      4.06 o 
  -5   3   5      168.05      179.87      7.47 o 
  -4   3   5       47.33       28.13      3.22 o 
  -3   3   5      127.36      167.99      6.58 o 
  -2   3   5     1244.69     1251.11     48.61 o 
  -1   3   5      392.18      414.46     10.58 o 
   0   3   5       13.33       12.54      2.24 o 
   1   3   5      545.53      552.52     18.20 o 
   2   3   5      290.14      275.99     18.88 o 
   3   3   5      199.74      210.52      7.88 o 
   4   3   5     1241.14     1289.55     29.82 o 
   5   3   5      225.46      241.45      9.40 o 
   6   3   5      155.50      166.76      8.26 o 
   7   3   5       72.12       85.70      9.94 o 
   8   3   5       24.41       24.23      6.39 o 
   9   3   5      103.36       83.12     13.28 o 
  10   3   5        8.15       12.30      8.36 o 
 -15   4   5        3.94        4.92      8.85 o 
 -14   4   5        1.22        3.93      8.36 o 
 -13   4   5      185.56      169.20     18.20 o 
 -12   4   5        3.91       15.25      8.85 o 
 -11   4   5     1327.49     1317.68     56.07 o 
 -10   4   5        0.99        0.00      6.39 o 
  -9   4   5      109.96      100.83     11.31 o 
  -8   4   5       93.32      111.90      7.42 o 
  -7   4   5     1831.93     2135.27     44.83 o 
  -6   4   5      140.59      159.60      6.20 o 
  -5   4   5      796.02      974.28     25.42 o 
  -4   4   5      440.74      238.06     12.79 o 
  -3   4   5      401.98      417.62     10.86 o 
  -2   4   5       17.15       19.86      2.38 o 
  -1   4   5        6.16        5.94      2.44 o 
   0   4   5       40.21       43.61      3.33 o 
   1   4   5       15.75        2.71      2.96 o 
   2   4   5       47.55       50.48      5.61 o 
   3   4   5      164.96      193.00      7.79 o 
   4   4   5      436.82      465.33     13.67 o 
   5   4   5      531.40      555.90     15.87 o 
   6   4   5       12.62        4.70      5.03 o 
   7   4   5        6.56        2.94      5.18 o 
   8   4   5        9.17        2.46      6.89 o 
   9   4   5        4.41        9.35      8.36 o 
 -16   5   5        4.40        0.00      9.35 o 
 -15   5   5        2.42        6.39      9.84 o 
 -14   5   5       13.19       14.76      9.84 o 
 -13   5   5        2.91        0.00      7.38 o 
 -12   5   5       11.39       17.21      8.36 o 
 -11   5   5      327.77      357.58     22.63 o 
 -10   5   5      198.97      219.86     16.23 o 
  -9   5   5      349.38      377.08     14.26 o 
  -8   5   5     2028.31     2251.64     55.81 o 
  -7   5   5       24.97       28.13      5.41 o 
  -6   5   5      182.01      209.59      8.86 o 
  -5   5   5        2.12        6.51      2.29 o 
  -4   5   5      127.68      124.86      5.48 o 
  -3   5   5        5.64        4.24      1.90 o 
  -2   5   5      237.58      275.58      9.82 o 
  -1   5   5      244.17      279.41      9.98 o 
   0   5   5       53.10       47.06      5.60 o 
   1   5   5        2.39        0.29      1.67 o 
   2   5   5      178.15      191.79      7.52 o 
   3   5   5        4.09        4.43      2.74 o 
   4   5   5      177.52      170.43     19.43 o 
   5   5   5       99.26       82.66     11.56 o 
   6   5   5      165.97      195.07     16.72 o 
   7   5   5        2.10        1.48      7.38 o 
   8   5   5        0.46        0.98      7.38 o 
 -16   6   5        3.34        5.90      9.84 o 
 -15   6   5       69.40       95.91     16.23 o 
 -14   6   5        0.81        0.00      8.36 o 
 -13   6   5       40.65       40.82     11.31 o 
 -12   6   5        0.21        0.00      7.38 o 
 -11   6   5       70.00       59.02     11.31 o 
 -10   6   5        0.84        7.87      6.39 o 
  -9   6   5      243.77      253.57     11.34 o 
  -8   6   5      113.88      130.92      6.86 o 
  -7   6   5       24.61       42.77      4.03 o 
  -6   6   5      112.86      141.74      6.43 o 
  -5   6   5      888.97     1034.93     23.47 o 
  -4   6   5      313.39      297.13      9.09 o 
  -3   6   5        0.08        1.26      2.15 o 
  -2   6   5       59.04       62.20      3.88 o 
  -1   6   5      231.91      265.68      8.50 o 
   0   6   5       44.96       55.56      5.41 o 
   1   6   5        0.81        0.02      1.80 o 
   2   6   5        1.76        2.21      4.52 o 
   3   6   5      139.83      154.27     11.23 o 
   4   6   5      336.31      344.26     17.15 o 
   5   6   5       14.06       12.70      5.67 o 
   6   6   5       38.72       40.82     10.33 o 
   7   6   5        2.03        0.98      6.89 o 
 -16   7   5        8.46       12.79     11.31 o 
 -15   7   5       15.00        0.00      8.85 o 
 -14   7   5       16.44       23.61     10.82 o 
 -13   7   5      132.15       96.90     14.76 o 
 -12   7   5       23.11        6.39      7.87 o 
 -11   7   5        0.33        6.39      7.38 o 
 -10   7   5        7.47       11.80      7.38 o 
  -9   7   5        9.05        7.87      6.89 o 
  -8   7   5       52.56       64.69      5.06 o 
  -7   7   5       16.87       24.40      3.83 o 
  -6   7   5       11.58       18.62      3.33 o 
  -5   7   5      132.54      161.47      6.91 o 
  -4   7   5       25.81       28.30      3.32 o 
  -3   7   5       94.49      109.60      5.56 o 
  -2   7   5      110.26      126.94      5.75 o 
  -1   7   5       30.17       30.25      3.13 o 
   0   7   5       15.65        7.85      4.18 o 
   1   7   5       80.45       77.26      9.59 o 
   2   7   5      190.10      189.97     12.52 o 
   3   7   5       62.65       54.38     10.82 o 
   4   7   5        5.95        6.87      5.54 o 
   5   7   5        0.00        0.00      6.89 o 
   6   7   5        0.24        1.97      7.87 o 
 -15   8   5        8.13       12.30     10.33 o 
 -14   8   5       59.40       62.96     13.77 o 
 -13   8   5       61.67       53.61     12.30 o 
 -12   8   5        5.01        0.00      7.38 o 
 -11   8   5       62.53       71.81     12.30 o 
 -10   8   5        0.22        7.38      7.38 o 
  -9   8   5      138.88      186.41     16.72 o 
  -8   8   5        1.13        1.81      3.28 o 
  -7   8   5        8.05        9.08      3.45 o 
  -6   8   5      312.48      324.41     10.90 o 
  -5   8   5      494.02      584.17     15.50 o 
  -4   8   5        0.01        0.00      2.37 o 
  -3   8   5      246.19      272.80     12.68 o 
  -2   8   5        6.98       11.26      2.74 o 
  -1   8   5       10.59        9.84      4.87 o 
   0   8   5        6.16        8.63      6.64 o 
   1   8   5        6.47       11.88      5.53 o 
   2   8   5       27.16       29.09      7.13 o 
   3   8   5       12.39       12.57      6.15 o 
   4   8   5        5.42        2.95      7.38 o 
   5   8   5       23.55       11.31      8.85 o 
 -15   9   5       42.12       48.20     13.28 o 
 -14   9   5       32.99       31.48     10.82 o 
 -13   9   5        6.84       11.31      9.84 o 
 -12   9   5        3.00        4.92      7.87 o 
 -11   9   5        0.43        0.00      7.87 o 
 -10   9   5        7.88        0.00      7.38 o 
  -9   9   5       48.96       43.64      7.62 o 
  -8   9   5      361.30      377.55     26.56 o 
  -7   9   5      336.31      397.02     28.28 o 
  -6   9   5       60.48       73.36      5.45 o 
  -5   9   5        0.06        0.73      2.97 o 
  -4   9   5       84.60       77.84      7.10 o 
  -3   9   5      118.21      116.93     10.01 o 
  -2   9   5       44.73       44.87      8.61 o 
  -1   9   5       31.59       38.47      6.37 o 
   0   9   5       24.71       22.05      6.08 o 
   1   9   5       72.50       70.96      8.47 o 
   2   9   5        0.82        5.60      5.79 o 
   3   9   5        1.02        0.00      7.38 o 
   4   9   5        4.31        0.00      7.87 o 
 -15  10   5        1.22        6.39     10.33 o 
 -14  10   5        5.66        0.98      9.84 o 
 -13  10   5      119.85      100.34     16.23 o 
 -12  10   5       38.71       33.45     11.31 o 
 -11  10   5       79.36       82.63     13.77 o 
 -10  10   5      206.66      217.89     18.69 o 
  -9  10   5      168.76      221.57     14.56 o 
  -8  10   5        1.48        0.00      5.73 o 
  -7  10   5      219.24      234.36     14.25 o 
  -6  10   5        0.19        0.00      4.96 o 
  -5  10   5      255.69      282.34     14.91 o 
  -4  10   5       16.30       18.51      7.87 o 
  -3  10   5        3.98        0.00      4.87 o 
  -2  10   5        3.91        3.86      5.38 o 
  -1  10   5      220.72      235.65     14.78 o 
   0  10   5       58.94       46.88      7.63 o 
   1  10   5        3.11        6.58      6.02 o 
   2  10   5       39.15       38.86     10.82 o 
   3  10   5       24.62       30.00     10.33 o 
 -14  11   5       13.73        3.93      9.35 o 
 -13  11   5        2.12        5.90      9.84 o 
 -12  11   5        6.97        0.00      8.85 o 
 -11  11   5       87.59       92.47     14.76 o 
 -10  11   5       63.19       40.82     10.82 o 
  -9  11   5        2.20        0.00      9.84 o 
  -8  11   5      257.36      309.24     16.87 o 
  -7  11   5        4.36        0.00      5.91 o 
  -6  11   5       35.27       44.18      7.63 o 
  -5  11   5      138.88      182.55     14.26 o 
  -4  11   5        1.34        0.00      5.38 o 
  -3  11   5      419.01      456.57     20.79 o 
  -2  11   5        0.26        0.00      6.02 o 
  -1  11   5        7.84        6.81      7.87 o 
   0  11   5       19.19       14.78      7.13 o 
   1  11   5       59.20       42.79     11.31 o 
   2  11   5        4.46        0.00      8.85 o 
 -14  12   5        0.22        9.35     10.33 o 
 -13  12   5       25.71       30.49     11.80 o 
 -12  12   5       10.84       16.23     10.82 o 
 -11  12   5        1.68        4.92      9.84 o 
 -10  12   5       15.66       10.82      9.84 o 
  -9  12   5      203.52      202.79     15.26 o 
  -8  12   5       52.28       39.47      8.47 o 
  -7  12   5        0.13        0.00      6.43 o 
  -6  12   5        6.73        6.22      6.89 o 
  -5  12   5       22.24       16.81      7.12 o 
  -4  12   5        0.42        0.00      7.38 o 
  -3  12   5       35.78       38.78      8.33 o 
  -2  12   5        0.01        0.00      6.37 o 
  -1  12   5       14.35       15.43      7.12 o 
   0  12   5        5.25        0.00      7.87 o 
 -12  13   5        1.27        9.84      9.35 o 
 -11  13   5        6.60        0.98      8.85 o 
 -10  13   5       16.54       19.18     10.82 o 
  -9  13   5        8.74        0.00     11.07 o 
  -8  13   5       26.82       13.97     13.77 o 
  -7  13   5       14.56       13.02     11.31 o 
  -6  13   5        9.18        0.00      6.72 o 
  -5  13   5        3.35        0.00     12.79 o 
  -4  13   5       39.00       27.18      8.17 o 
  -3  13   5       51.52       47.72      9.37 o 
  -2  13   5        0.10        0.00      6.96 o 
 -10  14   5       45.45       68.37     15.25 o 
  -9  14   5       10.17        0.00     16.48 o 
  -8  14   5       53.60       34.57     20.41 o 
  -7  14   5        5.70        6.64     17.95 o 
  -6  14   5       33.35       21.64      9.35 o 
  -5  14   5       33.41       19.92      9.04 o 
   3 -16   6        0.22        5.41     10.82 o 
   4 -16   6        3.91        0.00      9.84 o 
   5 -16   6        1.55        0.00      9.84 o 
   6 -16   6        1.93        3.93     10.82 o 
   7 -16   6        5.11        8.36     10.82 o 
   0 -15   6        5.07        1.97     11.80 o 
   1 -15   6        4.98        3.44      9.35 o 
   2 -15   6       16.12       16.72     11.31 o 
   3 -15   6       15.90       18.20     11.31 o 
   4 -15   6        0.65        4.43      9.84 o 
   5 -15   6        0.49        0.00      9.84 o 
   6 -15   6        3.61       16.23     11.31 o 
   7 -15   6      105.72      122.96     18.20 o 
   8 -15   6        8.78        0.00      9.84 o 
   9 -15   6        4.08        0.00      9.84 o 
  10 -15   6        4.60        0.00      9.35 o 
  -2 -14   6        4.31        0.00      9.35 o 
  -1 -14   6        9.74       12.30     10.33 o 
   0 -14   6        0.00        0.00      8.85 o 
   1 -14   6       13.04       11.31     10.33 o 
   2 -14   6       54.60       64.43     13.77 o 
   3 -14   6        5.04        4.43     10.33 o 
   4 -14   6       70.63       90.99     16.23 o 
   5 -14   6       40.62       44.27     12.79 o 
   6 -14   6        0.18        6.39      9.35 o 
   7 -14   6       14.02       18.69      9.84 o 
   8 -14   6        0.08        6.87      5.44 o 
   9 -14   6        1.43        8.83      6.26 o 
  10 -14   6       25.29       45.60      7.90 o 
  11 -14   6        0.02        6.35      6.10 o 
  -4 -13   6        3.11        0.00     11.31 o 
  -3 -13   6       39.52       37.38     13.77 o 
  -2 -13   6       11.07        0.00     10.33 o 
  -1 -13   6       78.48       69.35     14.76 o 
   0 -13   6       18.41       11.80     10.33 o 
   1 -13   6       62.63       57.06     13.28 o 
   2 -13   6        1.70        6.39      9.84 o 
   3 -13   6      171.04      152.97     19.18 o 
   4 -13   6       53.37       62.47     12.79 o 
   5 -13   6       61.09       68.37     14.26 o 
   6 -13   6        4.47        3.93      4.68 o 
   7 -13   6        1.49        0.00      4.54 o 
   8 -13   6       16.99       25.18      6.55 o 
   9 -13   6        6.08       10.87      5.67 o 
  10 -13   6        3.74        0.00      5.28 o 
  11 -13   6       44.70       44.65     10.57 o 
  12 -13   6        3.56       13.38      6.97 o 
  -5 -12   6        0.11        0.00     10.82 o 
  -4 -12   6       26.50       39.84     13.28 o 
  -3 -12   6       41.74       24.59     12.30 o 
  -2 -12   6        9.62       11.80     10.82 o 
  -1 -12   6       31.06       51.15     13.28 o 
   0 -12   6       36.40       41.32     12.79 o 
   1 -12   6        4.88        0.00      8.36 o 
   2 -12   6      104.22      118.04     16.23 o 
   3 -12   6       33.38       38.36     11.31 o 
   4 -12   6      250.76      253.33     12.01 o 
   5 -12   6      264.35      267.61     12.76 o 
   6 -12   6       11.27       15.69      5.12 o 
   7 -12   6      178.57      163.47     10.98 o 
   8 -12   6      197.09      212.77     12.29 o 
   9 -12   6       77.04       75.16      9.10 o 
  10 -12   6        0.35        0.00      4.96 o 
  11 -12   6       38.07       47.02      9.59 o 
  12 -12   6       36.19       46.51      8.51 o 
  -6 -11   6        8.21        0.00      7.20 o 
  -5 -11   6       40.07       17.71     11.80 o 
  -4 -11   6        0.33        0.00      9.84 o 
  -3 -11   6       88.80       99.35     16.23 o 
  -2 -11   6       24.35       18.69     10.82 o 
  -1 -11   6      607.03      649.74     35.91 o 
   0 -11   6       92.16       94.93     14.26 o 
   1 -11   6       45.42       37.87     11.31 o 
   2 -11   6        2.02        0.00      3.52 o 
   3 -11   6        2.78        0.00      6.39 o 
   4 -11   6      479.32      487.37     17.35 o 
   5 -11   6      212.58      211.27     11.23 o 
   6 -11   6        6.25        4.43      5.16 o 
   7 -11   6      741.92      746.55     24.30 o 
   8 -11   6       19.31       11.60      8.12 o 
   9 -11   6       96.09       84.46     10.82 o 
  10 -11   6       13.98       20.33      7.62 o 
  11 -11   6       17.45        3.62      5.79 o 
  12 -11   6       14.68        9.86      6.10 o 
  13 -11   6       88.40      104.21     11.41 o 
  -8 -10   6        3.97        0.00     11.80 o 
  -7 -10   6        0.48        0.00      9.84 o 
  -6 -10   6       18.68       15.47      7.55 o 
  -5 -10   6       87.44       90.50     16.72 o 
  -4 -10   6      310.54      331.02     25.08 o 
  -3 -10   6       17.03        5.41      9.35 o 
  -2 -10   6        2.92        3.44      8.36 o 
  -1 -10   6      225.53      247.40     21.15 o 
   0 -10   6      136.04      130.71      7.27 o 
   1 -10   6      110.99      105.97      7.15 o 
   2 -10   6      157.90      188.20      9.37 o 
   3 -10   6        0.02        0.00      3.93 o 
   4 -10   6      113.38      114.43      8.37 o 
   5 -10   6       47.04       44.22      6.26 o 
   6 -10   6      485.91      481.38     17.57 o 
   7 -10   6       64.03       64.74      7.33 o 
   8 -10   6      283.00      335.39     14.98 o 
   9 -10   6      171.83      157.43     10.63 o 
  10 -10   6        0.10        0.00      4.96 o 
  11 -10   6        8.95        8.63      6.02 o 
  12 -10   6       11.48        0.00      5.36 o 
  13 -10   6        0.02        2.01      6.02 o 
  -9  -9   6        6.34        6.39     12.30 o 
  -8  -9   6        1.01        0.00     10.82 o 
  -7  -9   6        1.73        3.93     10.82 o 
  -6  -9   6      354.04      386.98     19.28 o 
  -5  -9   6      588.97      582.22     23.82 o 
  -4  -9   6       16.73       30.99     11.31 o 
  -3  -9   6      607.39      629.57     34.43 o 
  -2  -9   6      118.85      122.47     15.25 o 
  -1  -9   6       38.70       29.78     14.51 o 
   0  -9   6       34.85       43.55      4.74 o 
   1  -9   6       70.90       73.53      6.10 o 
   2  -9   6        0.09        1.79      3.42 o 
   3  -9   6      201.73      211.60      9.91 o 
   4  -9   6        5.26        6.49      4.09 o 
   5  -9   6      201.42      225.09     10.71 o 
   6  -9   6       31.25       36.35      5.67 o 
   7  -9   6      499.87      550.76     19.04 o 
   8  -9   6       42.89       45.18     11.07 o 
   9  -9   6       57.70       84.47      8.47 o 
  10  -9   6       35.49       49.63      7.63 o 
  11  -9   6       86.16       85.30      9.22 o 
  12  -9   6        3.99       11.86      6.02 o 
  13  -9   6        9.24       11.83      6.85 o 
  -9  -8   6        0.64        5.90     11.31 o 
  -8  -8   6       18.73       21.64     11.80 o 
  -7  -8   6       57.16       49.53     10.57 o 
  -6  -8   6      435.65      449.12     20.14 o 
  -5  -8   6       50.45       51.64     12.79 o 
  -4  -8   6        8.40       11.31      9.84 o 
  -3  -8   6       82.24       68.46     19.92 o 
  -2  -8   6      139.95       66.40      5.41 o 
  -1  -8   6       23.23       19.37      3.56 o 
   0  -8   6        5.22        9.11      3.47 o 
   1  -8   6       39.71       39.15      4.91 o 
   2  -8   6      468.58      465.50     15.24 o 
   3  -8   6       71.46       63.61      5.79 o 
   4  -8   6       33.04       33.63      4.83 o 
   5  -8   6        0.61        6.80      3.90 o 
   6  -8   6       90.23      115.42      7.98 o 
   7  -8   6      152.21      180.74      9.91 o 
   8  -8   6        0.54        0.00      3.90 o 
   9  -8   6       91.19       89.09      8.47 o 
  10  -8   6      802.76      837.76     27.26 o 
  11  -8   6       19.13       29.75      9.84 o 
  12  -8   6      109.43      112.42     10.71 o 
  13  -8   6        0.00        0.00      5.79 o 
 -10  -7   6        0.27        0.00      9.84 o 
  -9  -7   6       39.46       20.66     11.31 o 
  -8  -7   6       10.33        0.00      8.36 o 
  -7  -7   6       10.14        6.41      5.54 o 
  -6  -7   6      814.05      834.37     29.19 o 
  -5  -7   6     1732.40     1774.19     45.26 o 
  -4  -7   6      382.92      380.93     13.33 o 
  -3  -7   6      202.46      220.29     16.97 o 
  -2  -7   6       28.71       25.97      3.86 o 
  -1  -7   6      807.20      882.69     78.70 o 
   0  -7   6      330.82      381.68     12.88 o 
   1  -7   6        2.33        0.08      2.90 o 
   2  -7   6     1023.68     1140.49     30.04 o 
   3  -7   6       85.77       82.71      6.37 o 
   4  -7   6      116.18      125.17      7.56 o 
   5  -7   6      686.63      689.20     20.99 o 
   6  -7   6        8.24        6.15      4.18 o 
   7  -7   6      844.64      926.07     32.95 o 
   8  -7   6       20.00       22.37      5.32 o 
   9  -7   6      131.72      164.81     10.36 o 
  10  -7   6       23.61       21.83      5.79 o 
  11  -7   6      217.48      216.68     12.74 o 
  12  -7   6        2.91        7.78      5.79 o 
  13  -7   6      202.90      219.51     14.26 o 
 -11  -6   6       51.89       50.66     15.25 o 
 -10  -6   6      140.89      128.37     18.69 o 
  -9  -6   6       56.49       63.94     14.76 o 
  -8  -6   6      477.76      503.17     31.48 o 
  -7  -6   6       20.81       22.70      4.05 o 
  -6  -6   6      871.08      990.52     51.40 o 
  -5  -6   6      101.72       94.38      6.45 o 
  -4  -6   6       75.55       69.79      6.89 o 
  -3  -6   6       64.71       67.74      5.50 o 
  -2  -6   6       55.99       43.73      4.43 o 
  -1  -6   6      105.91      102.33     13.28 o 
   0  -6   6     4496.63     4968.49    115.27 o 
   1  -6   6       17.50       20.43      3.64 o 
   2  -6   6       82.25       84.19      6.15 o 
   3  -6   6       19.08       29.57      5.41 o 
   4  -6   6      111.86      167.93      8.33 o 
   5  -6   6       35.25       36.64      4.87 o 
   6  -6   6      208.31      228.74     10.42 o 
   7  -6   6       13.73        3.66      8.36 o 
   8  -6   6        0.39        0.00      3.54 o 
   9  -6   6        3.00        0.25      4.13 o 
  10  -6   6        4.14        0.00      4.25 o 
  11  -6   6       73.30       88.51      9.17 o 
  12  -6   6      135.06      138.75     11.30 o 
  13  -6   6       16.14       14.26      9.59 o 
 -12  -5   6        0.45        0.00      9.84 o 
 -11  -5   6       17.27       21.64     11.80 o 
 -10  -5   6      254.01      263.14     23.61 o 
  -9  -5   6      101.15       84.11     15.25 o 
  -8  -5   6        8.92        5.25      8.36 o 
  -7  -5   6       89.41       90.71      8.12 o 
  -6  -5   6       86.23       93.97      6.83 o 
  -5  -5   6       41.90       57.19      5.23 o 
  -4  -5   6      279.77      278.46     14.26 o 
  -3  -5   6       13.51       16.66      3.42 o 
  -2  -5   6     2012.75     1812.03    153.70 o 
  -1  -5   6    11218.25    11175.04    728.93 o 
   0  -5   6      476.38      574.70     31.48 o 
   1  -5   6      138.13      146.99      7.62 o 
   2  -5   6      341.64      328.11     13.53 o 
   3  -5   6      755.28      802.16     22.19 o 
   4  -5   6       10.48       10.33      3.13 o 
   5  -5   6        0.89        0.00      2.95 o 
   6  -5   6       12.13        2.56      7.62 o 
   8  -5   6        1.13        8.25      3.99 o 
   9  -5   6        1.73        5.66      4.67 o 
  10  -5   6        0.10        0.00      4.92 o 
  11  -5   6      114.32      119.52     10.82 o 
  12  -5   6        1.26        8.90      5.67 o 
  13  -5   6      208.61      228.12     16.97 o 
 -12  -4   6        4.12        2.95     10.82 o 
 -11  -4   6      114.12       87.55     15.74 o 
 -10  -4   6      411.00      467.26     30.00 o 
  -9  -4   6        3.95        5.75      6.64 o 
  -8  -4   6      117.95      119.44      8.48 o 
  -7  -4   6       17.11       12.79      3.96 o 
  -6  -4   6     1156.08     1154.67     30.96 o 
  -5  -4   6        6.49        5.41      3.69 o 
  -4  -4   6       38.51       18.43      3.42 o 
  -3  -4   6        0.39        0.52      3.44 o 
  -2  -4   6      102.84       95.71      7.62 o 
  -1  -4   6     1239.37     1131.38     86.07 o 
   0  -4   6     3187.34     3678.73     85.57 o 
   1  -4   6       12.97       16.90      3.44 o 
   2  -4   6      242.49      240.26      9.10 o 
   3  -4   6       48.29       44.78      4.17 o 
   4  -4   6      570.12      592.19     25.08 o 
   5  -4   6        4.69        5.47      2.94 o 
   6  -4   6      881.44      933.17     33.94 o 
   7  -4   6       65.73       67.81      6.58 o 
   8  -4   6        0.22        1.34      3.78 o 
   9  -4   6       50.11       49.54      6.58 o 
  10  -4   6     1439.82     1453.32     41.07 o 
  11  -4   6        0.20        4.63      4.96 o 
  12  -4   6       56.46       60.52      8.47 o 
 -13  -3   6        0.40        0.00     10.33 o 
 -12  -3   6        0.33        0.00      8.85 o 
 -11  -3   6       42.32       34.43     11.80 o 
 -10  -3   6       39.62       56.07     13.28 o 
  -9  -3   6       73.97       72.09      7.45 o 
  -8  -3   6        0.05        0.33      6.15 o 
  -7  -3   6      347.84      374.73     13.81 o 
  -6  -3   6      108.27      120.11     12.79 o 
  -5  -3   6        6.45        2.57      2.90 o 
  -4  -3   6       23.88       26.03      3.72 o 
  -3  -3   6     1323.63     1431.38     35.50 o 
  -2  -3   6     1075.55      999.73     89.76 o 
  -1  -3   6     1109.31     1027.78     97.14 o 
   0  -3   6     2434.04     2504.34     59.23 o 
   1  -3   6      124.80       96.82      5.03 o 
   2  -3   6      268.39      249.37     12.30 o 
   3  -3   6      304.19      342.52     11.30 o 
   4  -3   6      233.98      234.92      9.02 o 
   5  -3   6      153.44      160.99      7.98 o 
   6  -3   6       74.01       93.28      7.12 o 
   7  -3   6     1080.33     1181.78     32.48 o 
   8  -3   6        9.91       14.76      4.52 o 
   9  -3   6      453.24      467.03     17.38 o 
  10  -3   6        1.64        1.63      4.96 o 
  11  -3   6      172.88      186.76     12.16 o 
  12  -3   6       21.24       30.88      7.47 o 
 -14  -2   6       21.70        6.39     10.33 o 
 -13  -2   6       43.84       37.38     13.28 o 
 -12  -2   6      113.81      106.73     17.21 o 
 -11  -2   6       89.25       79.68     14.76 o 
 -10  -2   6      335.49      322.57     13.81 o 
  -9  -2   6        6.38        5.94      4.24 o 
  -8  -2   6       73.68       77.72      9.59 o 
  -7  -2   6        0.23        3.73      2.97 o 
  -6  -2   6      669.17      733.49     21.26 o 
  -5  -2   6        1.18        1.64      2.95 o 
  -4  -2   6       93.98       98.53      6.15 o 
  -3  -2   6     1767.63     1762.74     42.72 o 
  -2  -2   6       54.62       54.32      6.89 o 
  -1  -2   6       55.71       42.99      3.48 o 
   1  -2   6       13.24       19.53      2.95 o 
   2  -2   6      239.23      275.58      9.02 o 
   3  -2   6      249.77      231.56      8.47 o 
   4  -2   6      154.74      181.78      7.82 o 
   5  -2   6       64.70       62.58      5.53 o 
   6  -2   6       34.99       41.19      5.03 o 
   7  -2   6        2.30        6.22      3.78 o 
   8  -2   6        0.77        0.00      3.64 o 
   9  -2   6        0.78        3.36      4.82 o 
  10  -2   6      189.07      194.39     11.62 o 
  11  -2   6       27.01       26.95      6.58 o 
  12  -2   6        5.59       10.82      7.38 o 
 -14  -1   6        4.68        3.93     10.33 o 
 -13  -1   6       43.17       44.27     12.30 o 
 -12  -1   6        1.97        0.00      8.36 o 
 -11  -1   6      616.32      593.67     34.43 o 
 -10  -1   6      825.37      851.46     41.07 o 
  -9  -1   6       31.47       25.97      6.89 o 
  -8  -1   6        2.40        0.00      4.67 o 
  -7  -1   6       24.84       35.19      4.82 o 
  -6  -1   6     1144.79     1218.42     31.72 o 
  -5  -1   6        0.98        1.05      1.76 o 
  -4  -1   6      466.92      515.81     15.20 o 
  -3  -1   6     2704.76     2608.11     61.55 o 
  -1  -1   6     2422.43     2170.06     75.25 o 
   0  -1   6       31.84       40.33      5.41 o 
   1  -1   6     3278.61     3365.22     77.67 o 
   2  -1   6      286.27      275.43      8.96 o 
   3  -1   6       63.93       81.03      4.96 o 
   4  -1   6        1.20        3.93      2.78 o 
   5  -1   6        0.05        0.98      3.13 o 
   6  -1   6        3.68        8.12      3.83 o 
   7  -1   6       96.23      113.44      8.00 o 
   8  -1   6      196.40      216.19     11.11 o 
   9  -1   6     1890.74     1862.86     49.56 o 
  10  -1   6        2.69        5.09      8.36 o 
  11  -1   6        1.28        0.74      5.08 o 
 -14   0   6       43.88       44.76     13.77 o 
 -13   0   6       99.25       85.58     15.25 o 
 -12   0   6        0.00        0.00      8.36 o 
 -11   0   6      169.18      160.34     18.20 o 
 -10   0   6       18.53       26.68      5.44 o 
  -9   0   6        9.39        6.58      3.80 o 
  -8   0   6        2.14        1.37      2.97 o 
  -7   0   6      157.44      199.00      9.09 o 
  -6   0   6       94.73       87.11      5.90 o 
  -5   0   6      491.33      499.85     15.05 o 
  -4   0   6      641.16      376.27     15.74 o 
  -3   0   6     1001.79      432.83     17.21 o 
  -2   0   6      836.44      855.50     43.04 o 
  -1   0   6      552.14      579.40     22.13 o 
   0   0   6     4104.01     4305.69    132.80 o 
   1   0   6      513.93      516.45     20.66 o 
   2   0   6     2060.20     2085.76     49.45 o 
   3   0   6      132.72      151.42      6.72 o 
   4   0   6      350.71      386.61     12.52 o 
   5   0   6      176.54      179.23      7.09 o 
   6   0   6      157.06      158.12      8.67 o 
   7   0   6      249.28      275.50     12.16 o 
   8   0   6      285.15      319.29     13.90 o 
   9   0   6       19.37       15.65      5.53 o 
  10   0   6        5.12        9.44      5.18 o 
  11   0   6        7.46        8.12      5.56 o 
 -15   1   6       31.28       38.86     12.79 o 
 -14   1   6       52.65       66.40     14.26 o 
 -13   1   6       22.43       20.81      7.33 o 
 -12   1   6       50.54       41.81     12.30 o 
 -11   1   6      286.98      317.74     23.61 o 
 -10   1   6        1.71        2.69      3.91 o 
  -9   1   6      138.84      135.25      8.46 o 
  -8   1   6        9.67        9.61      3.64 o 
  -7   1   6       43.51       45.87      6.64 o 
  -6   1   6       13.97        9.20      2.82 o 
  -5   1   6       80.41       91.87      5.90 o 
  -4   1   6      507.38      504.51     14.41 o 
  -3   1   6      308.03      314.63      9.74 o 
  -2   1   6      100.11      100.49      6.64 o 
  -1   1   6     9446.34     9686.07    292.16 o 
   0   1   6       57.32       68.86      6.39 o 
   1   1   6        0.12        2.91      2.00 o 
   2   1   6     1561.71     1688.17     52.63 o 
   3   1   6       24.23       19.89      3.29 o 
   5   1   6      833.12      854.70     24.28 o 
   6   1   6       18.73       14.64      4.48 o 
   7   1   6      161.14      189.32     10.57 o 
   8   1   6       32.52       35.22      6.15 o 
   9   1   6        1.26        2.35      3.63 o 
  10   1   6        0.01        2.88      4.69 o 
 -15   2   6        3.86        0.49      8.36 o 
 -14   2   6        5.02       22.63     10.82 o 
 -13   2   6       50.37       50.17     12.79 o 
 -12   2   6       17.05       15.74      8.85 o 
 -11   2   6      621.73      628.88     21.49 o 
 -10   2   6       15.59       26.13      5.32 o 
  -9   2   6       13.74       15.15      4.18 o 
  -8   2   6       43.21       46.13      5.08 o 
  -7   2   6      227.59      283.31     16.23 o 
  -6   2   6        4.21        3.78      1.78 o 
  -5   2   6       26.03       22.24      2.82 o 
  -4   2   6      229.66      204.26      6.50 o 
  -3   2   6      112.61      112.93      5.38 o 
  -2   2   6     1619.60     1637.84     39.19 o 
  -1   2   6      462.73      515.93     14.08 o 
   0   2   6     1559.31     1710.80     40.78 o 
   1   2   6       48.97       59.12      4.34 o 
   2   2   6      610.99      590.25     16.68 o 
   3   2   6        1.12        0.72      2.59 o 
   4   2   6      697.71      677.64     19.74 o 
   5   2   6      372.43      384.85     14.01 o 
   6   2   6       30.10       40.12      5.40 o 
   7   2   6        3.99        4.13      3.52 o 
   8   2   6       31.46       28.92      5.88 o 
   9   2   6        0.33        0.00      6.89 o 
  10   2   6        1.89        0.00      5.90 o 
 -15   3   6       88.89      110.18     17.21 o 
 -14   3   6        2.42        0.00      8.36 o 
 -13   3   6      359.48      335.94     24.10 o 
 -12   3   6       35.61       66.40     12.30 o 
 -11   3   6      261.35      267.59     12.64 o 
 -10   3   6       49.89       48.69      9.35 o 
  -9   3   6       70.21       77.22     10.33 o 
  -8   3   6      311.43      273.89     11.06 o 
  -7   3   6      522.82      576.19     14.35 o 
  -6   3   6       24.44       20.99      2.43 o 
  -5   3   6      111.82      109.37      6.08 o 
  -4   3   6      346.35      374.47     11.62 o 
  -3   3   6       35.73       42.05      3.88 o 
  -2   3   6       19.40       15.40      2.42 o 
  -1   3   6     4054.38     4409.32     88.03 o 
   0   3   6      324.24      372.14     10.27 o 
   1   3   6       22.45       13.22      2.91 o 
   2   3   6       38.54       52.07      4.83 o 
   3   3   6       49.54       62.56     11.73 o 
   4   3   6      441.32      452.64     13.45 o 
   5   3   6      549.80      576.32     16.38 o 
   6   3   6       12.47       14.76      3.94 o 
   7   3   6      118.16       84.60     12.79 o 
   8   3   6       16.32       10.33      8.36 o 
   9   3   6       18.33       23.12      9.35 o 
 -15   4   6        7.77        7.87      9.84 o 
 -14   4   6        2.71        0.00      7.87 o 
 -13   4   6       15.44       15.74      8.85 o 
 -12   4   6      154.35      188.38     17.71 o 
 -11   4   6       34.07       46.40      6.62 o 
 -10   4   6       93.68       73.78     10.82 o 
  -9   4   6      119.44       93.67     15.99 o 
  -8   4   6        1.09        0.00      3.07 o 
  -7   4   6      198.08      217.16      7.56 o 
  -6   4   6      929.71     1042.98     27.66 o 
  -5   4   6        9.27        8.92      2.77 o 
  -4   4   6      568.95      567.89     34.02 o 
  -3   4   6      195.35      193.33      6.73 o 
  -2   4   6       92.81       93.10      4.78 o 
  -1   4   6       10.92        8.85      2.29 o 
   0   4   6      192.75      202.91      7.08 o 
   2   4   6      504.98      534.74     16.39 o 
   3   4   6     1027.70     1044.15     24.82 o 
   4   4   6      547.11      605.80     16.82 o 
   5   4   6       35.59       32.17      4.53 o 
   6   4   6       33.78       26.56      8.85 o 
   7   4   6        6.38        1.48      6.89 o 
   8   4   6        9.22        9.84      8.36 o 
 -15   5   6        2.16        2.46      8.85 o 
 -14   5   6       61.68       63.94     12.79 o 
 -13   5   6       14.96       18.69      9.35 o 
 -12   5   6       38.14       35.41      9.84 o 
 -11   5   6      553.98      572.52     30.49 o 
 -10   5   6      239.82      286.81     12.61 o 
  -9   5   6       15.93       14.11      5.41 o 
  -8   5   6       66.80       69.70      6.58 o 
  -7   5   6      227.72      222.68      9.72 o 
  -6   5   6      449.53      461.84     12.57 o 
  -5   5   6      102.08      104.34      5.57 o 
  -4   5   6      280.08      274.97      8.92 o 
  -3   5   6      308.04      332.78     12.01 o 
  -2   5   6      316.12      322.17     11.83 o 
  -1   5   6       23.10       27.94      5.41 o 
   0   5   6       11.18       16.06      3.18 o 
   1   5   6       23.35       27.16      3.72 o 
   2   5   6       78.71       73.65      5.94 o 
   3   5   6      122.48      120.40     13.01 o 
   4   5   6        0.60        2.49      5.03 o 
   5   5   6       49.98       27.05      8.85 o 
   6   5   6       11.38        3.93      7.38 o 
   7   5   6       12.25        3.93      7.87 o 
   8   5   6        0.57        0.00      7.87 o 
 -16   6   6        0.13        0.00      8.85 o 
 -15   6   6        0.92        0.00      8.85 o 
 -14   6   6       43.18       54.10     12.30 o 
 -13   6   6        2.60        0.00      7.87 o 
 -12   6   6      201.74      188.38     16.72 o 
 -11   6   6      191.98      177.07     16.72 o 
 -10   6   6        7.40        7.38      4.48 o 
  -9   6   6        3.78        7.96      3.99 o 
  -8   6   6       59.92       59.06      4.78 o 
  -7   6   6       29.89       20.50      3.45 o 
  -6   6   6      412.58      457.62     12.88 o 
  -5   6   6      114.61      121.39      6.00 o 
  -4   6   6       67.71       79.31      6.35 o 
  -3   6   6       40.60       54.43      4.48 o 
  -2   6   6        8.61        7.65      2.56 o 
  -1   6   6       20.83       22.57      5.09 o 
   0   6   6       39.17       40.19      4.09 o 
   1   6   6        0.54        0.00      2.37 o 
   2   6   6      406.22      446.83     18.91 o 
   3   6   6      175.19      203.37     12.76 o 
   4   6   6      255.41      282.82     24.10 o 
   5   6   6       24.81       24.10      9.35 o 
   6   6   6       21.83       13.28      8.36 o 
   7   6   6        3.94        0.98      7.87 o 
 -15   7   6        3.42       14.76      9.84 o 
 -14   7   6        3.24        0.00      7.87 o 
 -13   7   6        5.52       21.15      9.84 o 
 -12   7   6       77.58       61.48     11.80 o 
 -11   7   6        0.26        0.00      6.89 o 
 -10   7   6       73.12       83.51      7.68 o 
  -9   7   6       56.67       73.20      5.59 o 
  -8   7   6       44.19       36.11      4.31 o 
  -7   7   6      158.18      159.48      7.57 o 
  -6   7   6       48.12       44.83      4.24 o 
  -5   7   6       23.55       21.08      3.36 o 
  -4   7   6      223.55      236.46      8.58 o 
  -3   7   6        0.91        0.00      2.29 o 
  -2   7   6        0.43        1.58      2.37 o 
  -1   7   6       31.20       39.25      3.78 o 
   0   7   6       71.74       66.97      8.36 o 
   1   7   6      273.84      294.89     14.85 o 
   2   7   6       23.51       20.90      6.08 o 
   3   7   6       25.06       23.61      8.85 o 
   4   7   6        0.58        0.98      6.89 o 
   5   7   6       29.00       28.53      9.84 o 
   6   7   6        6.05        0.00      7.87 o 
 -15   8   6       19.39       14.76     10.82 o 
 -14   8   6       38.64       33.94     10.82 o 
 -13   8   6        0.33        0.00      6.89 o 
 -12   8   6       13.44        7.87      7.87 o 
 -11   8   6       48.65       54.60     11.80 o 
 -10   8   6       22.58       29.02      9.35 o 
  -9   8   6        0.31        0.00      3.52 o 
  -8   8   6       98.46       85.90      6.13 o 
  -7   8   6       23.06       22.59      4.11 o 
  -6   8   6        5.03        4.51      3.81 o 
  -5   8   6       86.19       94.98      7.75 o 
  -4   8   6        9.68        8.95      3.16 o 
  -3   8   6      163.79      176.24      7.29 o 
  -2   8   6       12.78        7.06      4.83 o 
  -1   8   6      149.60      158.57     11.11 o 
   0   8   6      210.54      256.69     13.93 o 
   1   8   6        5.32        1.66      5.08 o 
   2   8   6       29.11       20.66      8.85 o 
   3   8   6        5.68        0.49      7.38 o 
   4   8   6        0.00        4.43      7.87 o 
   5   8   6       18.66       24.10      9.84 o 
 -15   9   6       31.18       41.81     12.30 o 
 -14   9   6        0.14        0.00      8.85 o 
 -13   9   6        0.00        0.00      8.85 o 
 -12   9   6        4.76        1.97      7.87 o 
 -11   9   6       22.89       22.63      8.85 o 
 -10   9   6       94.92      112.14     14.76 o 
  -9   9   6        0.85        0.00      7.38 o 
  -8   9   6        0.27        0.00      3.52 o 
  -7   9   6       33.54       32.90      4.53 o 
  -6   9   6       84.35       86.97      6.06 o 
  -5   9   6       84.37       97.73      8.89 o 
  -4   9   6        5.01        3.50      4.69 o 
  -3   9   6      101.89       98.83     14.26 o 
  -2   9   6       44.11       49.26      9.10 o 
  -1   9   6      383.68      435.32     19.33 o 
   0   9   6      111.62      106.17     24.35 o 
   1   9   6      159.78      196.74     21.15 o 
   2   9   6       79.30       55.58     11.80 o 
   3   9   6        0.26        0.98      7.87 o 
   4   9   6       10.45        0.00      8.36 o 
 -15  10   6       11.36        6.89     10.33 o 
 -14  10   6        2.38       20.66     10.33 o 
 -13  10   6        9.18        0.49      8.85 o 
 -12  10   6       12.63        1.48      8.85 o 
 -11  10   6       21.35       21.15     10.33 o 
 -10  10   6       57.94       65.42      8.47 o 
  -9  10   6       26.69       22.50     12.54 o 
  -8  10   6        9.67        4.82      6.08 o 
  -7  10   6        4.06       10.82      5.91 o 
  -6  10   6       14.82       14.41      5.90 o 
  -5  10   6        0.01        0.00      5.03 o 
  -4  10   6       20.99       14.26      5.91 o 
  -3  10   6       18.22        7.42      6.64 o 
  -2  10   6       25.48       22.99      6.78 o 
  -1  10   6       43.20       28.04      6.96 o 
   0  10   6       50.88       45.74     10.82 o 
   1  10   6        5.15        6.39      7.87 o 
   2  10   6       16.76        8.36      8.85 o 
 -14  11   6        0.01        1.48      9.84 o 
 -13  11   6       30.46       31.48     12.30 o 
 -12  11   6        4.04        6.89      8.85 o 
 -11  11   6        0.00        2.46      8.85 o 
 -10  11   6        6.58        0.00     11.31 o 
  -9  11   6        0.41        0.00      6.02 o 
  -8  11   6      311.10      332.88     17.73 o 
  -7  11   6        1.38        0.00      6.08 o 
  -6  11   6       57.42       55.25      8.35 o 
  -5  11   6       69.66       75.87     18.44 o 
  -4  11   6       32.82       33.40      8.36 o 
  -3  11   6      286.78      299.86     16.95 o 
  -2  11   6        9.62        9.86      6.43 o 
  -1  11   6        9.90        0.00      7.87 o 
   0  11   6        3.57        1.97      7.87 o 
   1  11   6        9.17       14.26      9.84 o 
 -13  12   6       11.07        2.46      8.85 o 
 -12  12   6       14.20       25.58     10.82 o 
 -11  12   6       49.23       56.07     13.28 o 
 -10  12   6        0.68        0.00      6.15 o 
  -9  12   6       88.58       69.84      9.72 o 
  -8  12   6       60.11       57.31     20.66 o 
  -7  12   6        0.10        0.00      6.02 o 
  -6  12   6       10.44        2.93     10.57 o 
  -5  12   6        9.48        1.22      9.35 o 
  -4  12   6       14.71       20.56     19.67 o 
  -3  12   6        6.97       12.05      6.96 o 
  -2  12   6        0.80        0.00      8.85 o 
  -1  12   6       17.30        0.00      9.35 o 
 -12  13   6        0.00        2.46      9.84 o 
 -11  13   6        2.63       15.74     10.82 o 
 -10  13   6        0.72        0.00     11.80 o 
  -9  13   6        7.31       13.69     15.49 o 
  -8  13   6        0.24        0.00      6.72 o 
  -7  13   6       10.36        7.48      7.47 o 
  -6  13   6       28.60       16.52     13.77 o 
  -5  13   6       13.57       12.44      7.82 o 
  -4  13   6       74.50       58.53     14.76 o 
  -3  13   6        4.80        0.00      9.84 o 
  -8  14   6       12.09       13.28     18.69 o 
   4 -16   7        7.67        9.84     11.80 o 
   5 -16   7        1.38        7.87     11.31 o 
   6 -16   7       49.54       44.27     13.28 o 
   0 -15   7       20.00       17.21     12.30 o 
   1 -15   7        2.50        6.89     10.33 o 
   2 -15   7        9.74        9.35     10.82 o 
   3 -15   7        1.58        1.48      9.84 o 
   4 -15   7        2.53       11.31     11.31 o 
   5 -15   7       17.11        6.89     10.82 o 
   6 -15   7        7.07        0.00     10.33 o 
   7 -15   7        5.09       14.26     11.31 o 
   8 -15   7        5.82       17.21     11.31 o 
   9 -15   7        1.71        0.00      8.85 o 
  -2 -14   7       45.27       43.77     13.77 o 
  -1 -14   7       27.74       19.18     10.82 o 
   0 -14   7       11.86       16.23     12.30 o 
   1 -14   7        4.38        4.43     10.82 o 
   2 -14   7        8.73        0.00      9.35 o 
   3 -14   7        4.21       14.76      9.84 o 
   4 -14   7       14.92       11.31     10.33 o 
   5 -14   7       38.53       30.49     11.80 o 
   6 -14   7       20.86       34.92     12.30 o 
   7 -14   7      127.92      128.37     17.71 o 
   8 -14   7        3.63        7.12      7.62 o 
   9 -14   7       49.50       49.30      8.26 o 
  10 -14   7        1.18        2.49      8.36 o 
  -4 -13   7        0.13        0.00      9.84 o 
  -3 -13   7       32.07       33.45     13.28 o 
  -2 -13   7        0.01        4.92     10.82 o 
  -1 -13   7       59.26       73.29     15.25 o 
   0 -13   7       17.71       19.67     10.82 o 
   1 -13   7        0.20        0.00      9.35 o 
   2 -13   7        0.30        0.00      8.36 o 
   3 -13   7        0.74        3.44      9.35 o 
   4 -13   7        2.17        8.85      8.85 o 
   5 -13   7        8.71        6.89      9.84 o 
   6 -13   7       28.39       25.37      7.13 o 
   7 -13   7      267.34      259.75     13.70 o 
   8 -13   7       14.85       14.07      5.54 o 
   9 -13   7        0.97        0.43      5.08 o 
  10 -13   7       38.50       34.39      7.56 o 
  11 -13   7        4.45        0.00      5.90 o 
  -5 -12   7       16.95       13.77     11.31 o 
  -4 -12   7        5.55        6.39     11.31 o 
  -3 -12   7        1.09        0.00      9.84 o 
  -2 -12   7      130.43      120.50     18.20 o 
  -1 -12   7       28.98       36.40     11.80 o 
   0 -12   7        3.45        3.93      8.85 o 
   1 -12   7       22.17       12.30      9.84 o 
   2 -12   7       26.63       26.56     10.82 o 
   3 -12   7       54.61       50.02      6.55 o 
   4 -12   7       17.60       15.56      5.36 o 
   5 -12   7       19.91       21.86      5.90 o 
   6 -12   7        0.40        6.21      7.62 o 
   7 -12   7        2.02        4.78      5.36 o 
   8 -12   7       69.11       73.47      8.85 o 
   9 -12   7       24.00       23.06      8.61 o 
  10 -12   7       32.00       36.90      7.77 o 
  11 -12   7        7.67        6.71      5.88 o 
  12 -12   7        0.21        0.00      6.50 o 
  -6 -11   7        2.38        0.49     10.33 o 
  -5 -11   7        4.82        4.43     10.82 o 
  -4 -11   7        5.01        2.46     10.33 o 
  -3 -11   7       14.99       28.53     12.30 o 
  -2 -11   7       89.55       94.44     15.74 o 
  -1 -11   7       20.50       11.80     10.33 o 
   0 -11   7       31.49       39.84     11.31 o 
   1 -11   7       84.76       71.32     12.79 o 
   2 -11   7       10.95        0.00      3.80 o 
   3 -11   7       12.91       15.40      4.62 o 
   4 -11   7       21.86       21.70      5.36 o 
   5 -11   7       24.27       21.12      5.36 o 
   6 -11   7      163.26      178.02     10.63 o 
   7 -11   7       20.59       25.18      6.02 o 
   8 -11   7       17.92       18.06      6.39 o 
   9 -11   7       23.93       23.04      6.58 o 
  10 -11   7       55.75       50.43      8.04 o 
  11 -11   7        0.18        0.00      4.82 o 
  12 -11   7       52.83       51.55      8.52 o 
  -8 -10   7       82.10       96.90     18.20 o 
  -7 -10   7        0.12        2.95     11.80 o 
  -6 -10   7       29.60       16.23     10.82 o 
  -5 -10   7       17.64       24.59     11.80 o 
  -4 -10   7       56.56       57.06     13.77 o 
  -3 -10   7       40.04       49.19     12.79 o 
  -2 -10   7       12.05       14.76      9.35 o 
  -1 -10   7        2.33        0.00      8.36 o 
   0 -10   7        6.71       11.00      3.93 o 
   1 -10   7       55.15       70.84      6.39 o 
   2 -10   7      117.44      130.15      8.34 o 
   3 -10   7       25.02       19.88      4.99 o 
   4 -10   7      189.54      176.10     10.16 o 
   5 -10   7      530.90      514.04     18.28 o 
   6 -10   7       82.17       78.02      7.91 o 
   7 -10   7       21.50       22.41      6.02 o 
   8 -10   7        9.24       11.39      6.15 o 
   9 -10   7      146.62      146.18     11.06 o 
  10 -10   7       24.97       29.73      6.93 o 
  11 -10   7       88.00       91.08     10.15 o 
  12 -10   7        3.43        2.96      9.59 o 
  -9  -9   7        0.04        0.00     11.31 o 
  -8  -9   7       10.41       19.18     11.31 o 
  -7  -9   7       25.94       23.61     11.31 o 
  -6  -9   7      101.36      107.22     16.72 o 
  -5  -9   7      472.56      485.46     30.49 o 
  -4  -9   7      435.91      466.77     30.49 o 
  -3  -9   7      249.90      275.44     22.13 o 
  -2  -9   7      102.52       94.53      6.83 o 
  -1  -9   7        1.87        3.61      3.47 o 
   0  -9   7       10.33        8.48      3.91 o 
   1  -9   7       44.41       47.76      5.73 o 
   2  -9   7      458.99      533.46     17.61 o 
   3  -9   7      480.00      508.81     17.13 o 
   4  -9   7       97.14       95.35      7.44 o 
   5  -9   7        1.75        0.00      3.90 o 
   6  -9   7      139.87      119.15      9.09 o 
   7  -9   7       24.94       37.27      6.02 o 
   8  -9   7       30.47       25.58      5.67 o 
   9  -9   7        6.25        4.36      6.39 o 
  10  -9   7       76.42       85.67      9.31 o 
  11  -9   7       17.85        9.22      7.13 o 
  12  -9   7      185.81      194.97     16.97 o 
 -10  -8   7       29.76       27.54     14.26 o 
  -9  -8   7        9.89        9.84     11.80 o 
  -8  -8   7        0.10        0.00      9.84 o 
  -7  -8   7       32.80       28.53     11.80 o 
  -6  -8   7       86.12      109.19     17.21 o 
  -5  -8   7       65.59       49.19     12.79 o 
  -4  -8   7      399.37      382.70     19.43 o 
  -3  -8   7      256.72      262.02     10.87 o 
  -2  -8   7        3.48        7.24      3.12 o 
  -1  -8   7      499.44      527.38     16.88 o 
   0  -8   7        9.72       13.25      3.86 o 
   1  -8   7       11.02        9.24      5.66 o 
   2  -8   7      112.99      120.64      7.80 o 
   3  -8   7       85.96       58.81      5.88 o 
   4  -8   7        1.24        0.00      3.54 o 
   5  -8   7       40.81       39.69      5.53 o 
   6  -8   7        5.02        9.91      4.48 o 
   7  -8   7        7.09        3.56      4.67 o 
   8  -8   7        8.27        9.84      4.92 o 
   9  -8   7        3.89        1.15      4.61 o 
  10  -8   7       10.78       12.08      5.44 o 
  11  -8   7      202.13      250.17     25.08 o 
  12  -8   7       13.18       12.01      6.50 o 
 -10  -7   7        0.91       21.15     12.30 o 
  -9  -7   7      118.64      121.00     18.69 o 
  -8  -7   7       26.00       25.58     11.31 o 
  -7  -7   7       11.69        1.48      9.84 o 
  -6  -7   7      647.90      616.09     19.92 o 
  -5  -7   7      446.74      474.11     16.37 o 
  -4  -7   7       85.27       91.21      6.50 o 
  -3  -7   7       26.54       32.71      5.90 o 
  -2  -7   7      299.26      349.59     12.27 o 
  -1  -7   7       16.29       12.05      3.72 o 
   0  -7   7     1172.59     1252.82     32.82 o 
   1  -7   7      173.59      194.32      9.22 o 
   2  -7   7        9.94       12.79      3.78 o 
   3  -7   7      203.03      209.66      9.66 o 
   4  -7   7       59.72       62.63      9.35 o 
   5  -7   7       69.72       76.10      8.12 o 
   6  -7   7      162.40      175.04      9.72 o 
   7  -7   7       70.77       59.41      6.78 o 
   8  -7   7      662.95      670.63     36.64 o 
   9  -7   7        0.00        4.92      4.48 o 
  10  -7   7      115.21      124.11     10.42 o 
  11  -7   7        0.09        2.83      5.90 o 
  12  -7   7       47.19       62.12     11.07 o 
 -11  -6   7       30.01       33.94     12.79 o 
 -10  -6   7        5.13        0.00      9.84 o 
  -9  -6   7       32.63       36.40     12.30 o 
  -8  -6   7       65.05       72.53      7.33 o 
  -7  -6   7       76.60       80.89      7.33 o 
  -6  -6   7      453.97      469.25     16.10 o 
  -5  -6   7       35.69       30.33      6.15 o 
  -4  -6   7      313.66      321.50     12.10 o 
  -3  -6   7      139.99      125.95      7.00 o 
  -2  -6   7      206.82      208.69      9.35 o 
  -1  -6   7     2136.42     2504.53     60.57 o 
   0  -6   7        8.68       12.56      3.93 o 
   1  -6   7     1451.18     1686.53     42.37 o 
   2  -6   7      133.50      115.27      8.12 o 
   3  -6   7       33.59       39.94      4.87 o 
   4  -6   7       46.24       60.75      5.91 o 
   5  -6   7       28.95       30.08      7.87 o 
   6  -6   7        2.21        2.10      3.93 o 
   7  -6   7       27.61       28.65      5.18 o 
   8  -6   7        0.03        0.00      3.54 o 
   9  -6   7      213.63      225.60     12.16 o 
  10  -6   7       12.72        9.76      5.32 o 
  11  -6   7      154.14      168.76     11.82 o 
  12  -6   7       47.13       68.90      9.02 o 
 -12  -5   7        2.31        2.46     11.31 o 
 -11  -5   7        0.36        0.00     10.33 o 
 -10  -5   7       79.85       62.47     14.76 o 
  -9  -5   7       71.45       71.33      7.59 o 
  -8  -5   7       43.40       31.96      5.57 o 
  -7  -5   7      664.42      681.14     21.25 o 
  -6  -5   7      290.15      311.55     12.37 o 
  -5  -5   7      106.67       98.23      6.77 o 
  -4  -5   7      379.02      414.03     13.91 o 
  -3  -5   7       13.43       13.90      4.18 o 
  -2  -5   7     1764.93     1871.67     46.08 o 
  -1  -5   7       38.65       33.16      4.36 o 
   0  -5   7       43.60       35.60      4.25 o 
   1  -5   7        8.21        7.15      2.82 o 
   2  -5   7      289.43      364.91     12.34 o 
   3  -5   7       24.38       23.16      3.83 o 
   4  -5   7      816.08      920.27     25.36 o 
   5  -5   7       22.97       25.58      6.89 o 
   6  -5   7        8.43        2.21      8.36 o 
   7  -5   7        0.12        0.00      3.64 o 
   8  -5   7       59.00       55.03      6.61 o 
   9  -5   7        3.99        0.00      4.36 o 
  10  -5   7      154.99      158.30     10.76 o 
  11  -5   7        1.14        5.01      5.67 o 
  12  -5   7       41.91       47.39      8.33 o 
 -12  -4   7       75.57       78.70     15.74 o 
 -11  -4   7      473.91      422.01     29.02 o 
 -10  -4   7       10.21        6.72      4.92 o 
  -9  -4   7      245.29      250.49     20.41 o 
  -8  -4   7       65.37       54.04      6.26 o 
  -7  -4   7        0.04        0.36      7.62 o 
  -6  -4   7       24.60       22.80      4.30 o 
  -5  -4   7      221.12      215.41      9.37 o 
  -4  -4   7      576.43      597.55     17.96 o 
  -3  -4   7     1229.18     1288.42     32.91 o 
  -2  -4   7      135.34      122.75      6.62 o 
  -1  -4   7       24.41       30.49      3.99 o 
   0  -4   7      221.76      231.61      9.21 o 
   1  -4   7      182.20      168.40      7.47 o 
   2  -4   7       83.11       93.61      5.73 o 
   3  -4   7     1133.81     1188.32     44.76 o 
   4  -4   7        4.75        1.89      2.09 o 
   5  -4   7      541.09      596.12     23.61 o 
   6  -4   7        0.26        0.00      3.29 o 
   7  -4   7       99.29      118.21      8.47 o 
   8  -4   7       10.67        9.35      6.64 o 
   9  -4   7      133.15      142.60      9.91 o 
  10  -4   7      197.17      230.00     12.52 o 
  11  -4   7       47.55       62.32     11.07 o 
  12  -4   7       49.79       58.53     11.80 o 
 -13  -3   7       21.18       33.94     12.79 o 
 -12  -3   7       10.43        7.87     10.82 o 
 -11  -3   7       95.71       61.97     14.26 o 
 -10  -3   7      204.18      196.18     11.17 o 
  -9  -3   7      130.59      137.72     15.99 o 
  -8  -3   7       11.43       10.40      4.24 o 
  -7  -3   7       27.70       29.76     11.07 o 
  -6  -3   7       41.97       58.19      8.36 o 
  -5  -3   7      612.28      634.35     24.84 o 
  -4  -3   7     1597.23     1524.74     38.31 o 
  -3  -3   7       46.23       43.30      4.48 o 
  -2  -3   7        7.72        2.64      2.72 o 
  -1  -3   7      973.72      970.89     25.58 o 
   0  -3   7      355.76      369.84     11.65 o 
   1  -3   7        9.32        7.13      2.43 o 
   2  -3   7       29.52       41.81      4.92 o 
   3  -3   7      155.90      168.70      7.42 o 
   4  -3   7       65.29       43.57      4.48 o 
   5  -3   7       41.10       48.00      5.18 o 
   6  -3   7       22.26       26.94      5.90 o 
   7  -3   7       25.06       28.76      5.38 o 
   8  -3   7      607.52      623.43     20.69 o 
   9  -3   7       18.42       25.79      6.23 o 
  10  -3   7        6.82       10.11      5.67 o 
  11  -3   7        9.89        1.48      7.87 o 
  12  -3   7        0.02        2.95      7.38 o 
 -14  -2   7        3.17        0.00     10.82 o 
 -13  -2   7       29.52       36.89     12.30 o 
 -12  -2   7       35.44       26.07     12.79 o 
 -11  -2   7      639.01      565.76     20.56 o 
 -10  -2   7        1.16        0.00      4.00 o 
  -9  -2   7       97.87      105.92      8.46 o 
  -8  -2   7        1.48        2.52      3.80 o 
  -7  -2   7        8.03        5.05      3.42 o 
  -6  -2   7      445.94      475.92     18.20 o 
  -5  -2   7     1564.66     1723.08     43.14 o 
  -4  -2   7        1.11        0.00      3.93 o 
  -3  -2   7     1856.29     1833.22     44.46 o 
  -2  -2   7      486.63      535.11     15.99 o 
  -1  -2   7     2514.06     2552.08     60.32 o 
   0  -2   7       16.47        8.58      6.15 o 
   1  -2   7     3517.52     3905.79     90.64 o 
   2  -2   7     1540.76     1465.72     36.15 o 
   3  -2   7      394.55      502.42     14.94 o 
   4  -2   7      690.10      746.83     21.04 o 
   5  -2   7       12.15       16.43      3.99 o 
   6  -2   7       22.53       29.78      4.87 o 
   7  -2   7      611.95      644.45     20.69 o 
   8  -2   7       19.99       16.72      5.22 o 
   9  -2   7      267.66      270.77     13.39 o 
  10  -2   7       20.28       13.28      7.87 o 
  11  -2   7       15.19       18.69      7.87 o 
 -14  -1   7        3.25        1.48      9.84 o 
 -13  -1   7        1.13        0.00      9.35 o 
 -12  -1   7      180.34      151.00     19.18 o 
 -11  -1   7       13.54       20.82      5.62 o 
 -10  -1   7        6.15        8.10      4.68 o 
  -9  -1   7      108.36      104.02      8.37 o 
  -8  -1   7      203.29      234.27     10.75 o 
  -7  -1   7      254.61      245.43     10.40 o 
  -6  -1   7     1157.99     1278.37     33.33 o 
  -5  -1   7       41.44       37.97      4.36 o 
  -4  -1   7      183.06      185.46      7.98 o 
  -3  -1   7      655.00      731.53     19.79 o 
  -2  -1   7      216.96      241.01     11.31 o 
  -1  -1   7     3285.09     3635.33     96.90 o 
   0  -1   7      975.23     1104.70     38.86 o 
   1  -1   7     1837.40     1842.48     60.99 o 
   2  -1   7        5.75        1.68      2.00 o 
   3  -1   7      299.83      327.74     10.71 o 
   4  -1   7       20.53       19.64      3.64 o 
   5  -1   7        4.15        6.89      3.48 o 
   6  -1   7       46.68       48.48      6.64 o 
   7  -1   7        0.75        8.79      4.13 o 
   8  -1   7      885.58      909.23     27.61 o 
   9  -1   7       33.75       35.91      8.85 o 
  10  -1   7        0.53        0.00      6.89 o 
  11  -1   7       28.73       38.86      9.84 o 
 -14   0   7        0.84        0.00      9.84 o 
 -13   0   7       60.28       64.92     15.25 o 
 -12   0   7       20.49       18.69     10.82 o 
 -11   0   7       19.75       21.83      6.15 o 
 -10   0   7        5.80        0.00      4.17 o 
  -9   0   7       21.10       20.76      4.91 o 
  -8   0   7       28.33       33.28      5.08 o 
  -7   0   7        0.01        0.00      2.97 o 
  -6   0   7      144.18      178.66      8.61 o 
  -5   0   7        5.17       15.74      3.18 o 
  -4   0   7      407.70      395.94     18.20 o 
  -3   0   7       43.84       54.22      4.13 o 
  -2   0   7        9.54       12.67      2.46 o 
  -1   0   7    28921.66    31468.79    939.93 o 
   0   0   7      164.64      169.69     10.33 o 
   1   0   7      565.97      552.35     22.13 o 
   2   0   7       18.66       19.30      2.82 o 
   3   0   7       70.02       81.64      5.32 o 
   4   0   7      277.76      258.94     10.07 o 
   5   0   7      532.81      543.45     17.21 o 
   6   0   7      157.88      176.04      9.39 o 
   7   0   7      185.69      204.56     10.60 o 
   8   0   7       59.21       69.35     10.82 o 
   9   0   7        3.28        3.44      6.39 o 
  10   0   7       13.83       10.33      7.38 o 
 -15   1   7        0.23        0.98      9.84 o 
 -14   1   7        4.83       11.80      9.84 o 
 -13   1   7      212.88      195.48     13.73 o 
 -12   1   7        2.33        1.55      5.90 o 
 -11   1   7        5.74        1.54      4.68 o 
 -10   1   7       32.23       33.85      5.79 o 
  -9   1   7       11.95       14.76      4.72 o 
  -8   1   7      180.15      199.61      9.45 o 
  -7   1   7      133.16      152.27      9.59 o 
  -6   1   7      223.62      238.99      9.31 o 
  -5   1   7      201.76      194.23     11.56 o 
  -4   1   7       39.57       39.05      3.64 o 
  -3   1   7      160.42      158.52      6.37 o 
  -2   1   7     6110.04     6680.84    151.94 o 
  -1   1   7     2386.87     2581.74     82.14 o 
   0   1   7      503.06      543.99     21.64 o 
   1   1   7      612.02      619.24     24.59 o 
   2   1   7      156.26      168.72      6.85 o 
   3   1   7      123.73      131.62      6.93 o 
   5   1   7      380.18      423.05     14.78 o 
   6   1   7     1129.85     1145.40     31.75 o 
   7   1   7       12.17        8.36      5.90 o 
   8   1   7      136.12      133.29     12.79 o 
   9   1   7       10.38        1.90      5.66 o 
  10   1   7        0.00        0.00      7.38 o 
 -15   2   7       49.87       40.82     12.79 o 
 -14   2   7       14.75       17.71      9.84 o 
 -13   2   7      159.74      175.10     18.20 o 
 -12   2   7      171.39      203.72     12.30 o 
 -11   2   7      786.19      754.15     24.16 o 
 -10   2   7      270.93      277.51     12.39 o 
  -9   2   7      168.73      222.32     16.23 o 
  -7   2   7      363.55      362.09     22.01 o 
  -6   2   7       17.09       12.36      2.38 o 
  -5   2   7       42.70       30.09      6.64 o 
  -4   2   7       19.41       24.43      3.69 o 
  -3   2   7      986.11     1056.29     23.15 o 
  -2   2   7        8.49       11.83      2.36 o 
  -1   2   7       37.28       28.40      2.82 o 
   0   2   7      414.84      445.09     12.66 o 
   1   2   7        5.55        6.95      3.44 o 
   2   2   7        0.52        4.03      2.59 o 
   3   2   7     2644.42     2728.54     65.31 o 
   4   2   7       12.33       14.13      4.25 o 
   5   2   7        5.39        6.39      4.92 o 
   6   2   7       15.17       19.19      4.72 o 
   7   2   7       18.60       20.17      5.18 o 
   8   2   7       41.00       42.29      6.78 o 
   9   2   7       43.06       51.64     11.80 o 
 -15   3   7       83.72       70.34     15.25 o 
 -14   3   7        7.32       19.18     10.33 o 
 -13   3   7        0.64        3.93      7.87 o 
 -12   3   7      637.64      607.70     23.12 o 
 -11   3   7       16.51       27.12      6.39 o 
 -10   3   7        2.54        0.93      3.44 o 
  -9   3   7        2.05        1.13      3.44 o 
  -8   3   7       15.07       23.64      2.99 o 
  -7   3   7      170.53      170.10      6.48 o 
  -6   3   7       58.30       62.31      4.35 o 
  -5   3   7        8.84        1.55      2.80 o 
  -4   3   7      182.96      209.92      7.15 o 
  -3   3   7        2.39        0.00      1.84 o 
  -2   3   7      149.70      161.22      6.08 o 
  -1   3   7      229.88      234.85      7.53 o 
   0   3   7       15.43       12.45      2.52 o 
   1   3   7       42.09       53.14      4.43 o 
   2   3   7       56.36       53.06      6.89 o 
   3   3   7       91.60       90.50      5.91 o 
   4   3   7     1906.17     1911.05     51.69 o 
   5   3   7        8.77        9.61      6.64 o 
   6   3   7        0.45        0.00      3.69 o 
   7   3   7       74.39       69.35     12.30 o 
   8   3   7       33.01       33.45     10.33 o 
 -15   4   7        5.06       16.23     10.33 o 
 -14   4   7        3.39        0.00      7.87 o 
 -13   4   7        6.76        0.00      7.87 o 
 -12   4   7      249.28      283.85     13.66 o 
 -11   4   7       75.19       80.83     10.82 o 
 -10   4   7        9.41        8.66      4.43 o 
  -9   4   7      412.07      420.55     22.38 o 
  -8   4   7       35.07       23.22      3.36 o 
  -7   4   7        5.08        2.98      2.34 o 
  -6   4   7      214.04      218.86      9.02 o 
  -5   4   7     1716.53     1718.06     36.75 o 
  -4   4   7       44.05       55.31      4.47 o 
  -3   4   7       54.34       55.72      3.86 o 
  -2   4   7      155.96      165.68      6.41 o 
  -1   4   7      296.31      295.22      9.60 o 
   0   4   7       27.74       30.13      3.16 o 
   1   4   7      775.97      512.02     22.63 o 
   2   4   7       34.13       35.56      4.60 o 
   3   4   7     2539.11     2550.68     66.98 o 
   4   4   7      409.38      442.17     16.82 o 
   5   4   7       42.55       39.35      9.35 o 
   6   4   7        3.43        0.00      6.89 o 
   7   4   7       17.48       21.64      9.35 o 
   8   4   7       65.22       71.81     13.28 o 
 -15   5   7        4.64       21.64     10.33 o 
 -14   5   7        3.23        0.00      7.38 o 
 -13   5   7        2.16        4.92      7.87 o 
 -12   5   7      217.06      214.27     11.81 o 
 -11   5   7      480.78      447.60     22.13 o 
 -10   5   7       13.13        6.23      5.90 o 
  -9   5   7      135.63      143.21      7.27 o 
  -8   5   7       19.32       26.65      8.12 o 
  -7   5   7        1.81        2.05      2.63 o 
  -6   5   7      570.44      596.50     15.49 o 
  -5   5   7       37.74       44.79      3.95 o 
  -4   5   7     1090.74     1189.23     26.67 o 
  -3   5   7       57.96       50.99      5.16 o 
  -2   5   7      184.89      211.71      9.53 o 
  -1   5   7        0.70        3.37      2.10 o 
   0   5   7       13.16       16.96      2.97 o 
   1   5   7       94.14       91.77     12.45 o 
   2   5   7       82.00       83.04      8.85 o 
   3   5   7      404.58      445.62     30.99 o 
   4   5   7       62.02       36.40      9.84 o 
   5   5   7       29.08       27.54      8.85 o 
   6   5   7       34.41       31.48      9.84 o 
   7   5   7        1.00        0.00      6.39 o 
 -15   6   7       73.06       75.75     15.25 o 
 -14   6   7        1.34        3.44      8.85 o 
 -13   6   7       65.15       61.97     12.30 o 
 -12   6   7       52.24       35.41      9.84 o 
 -11   6   7      182.20      204.59     11.20 o 
 -10   6   7       28.22       27.38      5.38 o 
  -9   6   7       45.54       56.62      5.05 o 
  -8   6   7       18.98       14.27      3.83 o 
  -7   6   7      589.91      608.42     16.33 o 
  -6   6   7       45.58       32.98      3.86 o 
  -5   6   7       51.57       62.18      4.60 o 
  -4   6   7      564.53      587.17     15.31 o 
  -3   6   7      110.45      124.13      6.26 o 
  -2   6   7      176.64      181.83      9.89 o 
  -1   6   7      397.16      427.80     12.33 o 
   0   6   7       81.84       98.80      7.90 o 
   1   6   7      208.32      229.70     21.15 o 
   2   6   7       33.11       25.58      8.85 o 
   3   6   7       20.67       28.04      9.35 o 
   4   6   7       59.35       41.32     10.82 o 
   5   6   7       43.00       34.92     10.33 o 
   6   6   7        0.25        0.00      6.89 o 
 -15   7   7        2.28        2.46      9.35 o 
 -14   7   7       12.58        9.84      8.85 o 
 -13   7   7        0.25        0.00      6.89 o 
 -12   7   7        9.20       12.79      8.85 o 
 -11   7   7       12.87       18.86      5.32 o 
 -10   7   7       87.59      106.97      8.26 o 
  -9   7   7        5.71        0.00      3.16 o 
  -8   7   7       17.06       13.27      3.83 o 
  -7   7   7      642.97      643.28     18.33 o 
  -6   7   7     1821.29     2059.75     44.52 o 
  -5   7   7       19.37       17.84      3.45 o 
  -4   7   7        7.73        8.40      2.91 o 
  -3   7   7        4.81        3.04      2.61 o 
  -2   7   7        6.06        6.83      2.85 o 
  -1   7   7      265.05      275.94     20.17 o 
   0   7   7        3.07        2.59      4.69 o 
   1   7   7       34.14       41.32      9.84 o 
   2   7   7       12.11        9.35      7.87 o 
   3   7   7        2.92        2.46      7.38 o 
   4   7   7        4.93        0.00      7.38 o 
   5   7   7       54.77       53.12     12.30 o 
 -15   8   7       23.55       16.23     10.82 o 
 -14   8   7       35.60       30.49     11.31 o 
 -13   8   7      185.27      149.03     16.23 o 
 -12   8   7       33.82       27.05      9.84 o 
 -11   8   7       18.31       28.04      9.84 o 
 -10   8   7        2.63        1.18      4.92 o 
  -9   8   7      497.30      552.44     16.41 o 
  -8   8   7       33.98       40.21      5.05 o 
  -7   8   7      984.41     1069.37     25.88 o 
  -6   8   7      248.73      266.93     10.12 o 
  -5   8   7       37.02       46.62      7.33 o 
  -4   8   7       50.08       54.54      5.00 o 
  -3   8   7        1.98        0.00      2.86 o 
  -2   8   7        6.79       10.36      5.03 o 
  -1   8   7      216.99      253.67     14.18 o 
   0   8   7       17.97       25.08      8.85 o 
   1   8   7        3.28       11.31      7.87 o 
   2   8   7        8.64        0.00      7.38 o 
   3   8   7        9.09        9.35      8.36 o 
   4   8   7        0.04        0.00      6.89 o 
 -15   9   7        0.21       18.69     10.33 o 
 -14   9   7       22.42        9.35     10.33 o 
 -13   9   7        7.13       16.23     10.33 o 
 -12   9   7      108.29       97.88     15.25 o 
 -11   9   7        7.27       18.20      9.35 o 
 -10   9   7       11.48        1.61      4.82 o 
  -9   9   7       64.25       74.80     11.25 o 
  -8   9   7        5.97        2.86      6.05 o 
  -7   9   7      149.22      168.33      8.59 o 
  -6   9   7      146.48      167.90     12.68 o 
  -5   9   7        6.92       11.12      3.52 o 
  -4   9   7       82.72       92.88      8.52 o 
  -3   9   7       28.63       25.71      7.87 o 
  -2   9   7       69.15       66.89     11.80 o 
  -1   9   7      128.72      145.10     19.18 o 
   0   9   7      120.21      147.06     19.18 o 
   1   9   7       11.37        5.41      7.87 o 
   2   9   7      146.98      180.02     22.13 o 
   3   9   7        3.49        8.36      8.85 o 
 -14  10   7       10.22        3.93      8.85 o 
 -13  10   7       16.43       18.69     10.33 o 
 -12  10   7        1.04        4.92      9.35 o 
 -11  10   7      148.35      188.38     19.67 o 
 -10  10   7      137.42      133.19     19.18 o 
  -9  10   7      951.82     1057.63     35.62 o 
  -8  10   7      184.77      214.55     10.92 o 
  -7  10   7        1.91        0.00      3.58 o 
  -6  10   7        0.88        0.00      4.87 o 
  -5  10   7       40.81       35.90      9.59 o 
  -4  10   7       28.66       22.87      6.61 o 
  -3  10   7       48.49       31.48     10.82 o 
  -2  10   7       30.15       25.58      9.84 o 
  -1  10   7       16.53       11.80      8.85 o 
   0  10   7        1.75        0.00      6.89 o 
   1  10   7        0.35        0.00      7.87 o 
 -14  11   7       20.85        7.87     10.82 o 
 -13  11   7       12.57        0.00      9.35 o 
 -12  11   7        1.27        0.00      8.85 o 
 -11  11   7       27.23       24.59     10.33 o 
 -10  11   7       55.18       71.43     26.81 o 
  -9  11   7        4.21       10.47     14.26 o 
  -8  11   7        0.34        0.00      6.89 o 
  -7  11   7        1.00        0.00      5.91 o 
  -6  11   7        3.11        2.92      8.12 o 
  -5  11   7        2.25        0.00      5.73 o 
  -4  11   7       83.14      103.29     15.25 o 
  -3  11   7       22.93       29.51     10.82 o 
  -2  11   7      114.25      105.26     15.25 o 
  -1  11   7       13.52       10.82      9.35 o 
   0  11   7       13.78        3.44      8.36 o 
 -13  12   7       37.46       28.53     11.80 o 
 -12  12   7        0.07        0.00      9.35 o 
 -11  12   7        8.22        0.98      9.84 o 
 -10  12   7        3.25        0.00     14.02 o 
  -9  12   7        7.30        4.01     13.03 o 
  -8  12   7       34.82       22.27      8.17 o 
  -7  12   7        0.21        0.00      6.50 o 
  -6  12   7       10.64        0.00     12.05 o 
  -5  12   7       86.59       75.25     13.77 o 
  -4  12   7      123.64      108.70     15.74 o 
  -3  12   7        7.15        0.00      9.84 o 
  -2  12   7        5.72        0.00      9.84 o 
 -11  13   7        1.91        0.00      9.84 o 
 -10  13   7        9.15        0.00      9.10 o 
  -9  13   7        3.18        0.00     11.56 o 
  -8  13   7       37.85       45.70     15.49 o 
  -7  13   7       37.75       26.64      8.86 o 
  -6  13   7       17.16        0.00     11.31 o 
  -5  13   7       14.63        0.00     10.82 o 
   0 -15   8        2.63        6.39     11.31 o 
   1 -15   8       27.03       14.76     11.80 o 
   2 -15   8       15.52       22.63     11.80 o 
   3 -15   8      133.77      108.70     18.20 o 
   4 -15   8       26.15       32.46     13.28 o 
   5 -15   8       45.07       54.10     14.26 o 
   6 -15   8        5.38        0.00     10.33 o 
   7 -15   8       44.53       67.38     15.25 o 
   8 -15   8       50.30       50.66     14.26 o 
  -2 -14   8        0.06        0.98     10.82 o 
  -1 -14   8        6.92        9.35     11.80 o 
   0 -14   8       10.37        8.36     11.31 o 
   1 -14   8        6.72       12.79     10.33 o 
   2 -14   8        0.31       13.77     10.33 o 
   3 -14   8        0.17        4.92     10.33 o 
   4 -14   8       33.00       23.12     11.80 o 
   5 -14   8       18.21       13.28      9.84 o 
   6 -14   8        0.09        0.00      8.36 o 
   7 -14   8        0.07        8.16      5.73 o 
   8 -14   8        2.87        3.72      5.44 o 
   9 -14   8        0.66        5.92      6.64 o 
  10 -14   8        6.20       16.61      7.33 o 
  -4 -13   8       66.04       81.65     17.21 o 
  -3 -13   8       14.04        1.97     11.80 o 
  -2 -13   8        5.23       20.66     12.30 o 
  -1 -13   8       15.43       15.74     10.82 o 
   0 -13   8       12.82       26.07     11.80 o 
   1 -13   8        1.64        5.90      9.84 o 
   2 -13   8       12.86        0.00      8.36 o 
   3 -13   8        0.27        4.43      9.35 o 
   4 -13   8      192.31      241.01     21.64 o 
   5 -13   8       36.36       39.90     10.33 o 
   6 -13   8       70.36       81.50      8.73 o 
   7 -13   8       36.04       44.52      7.44 o 
   8 -13   8        0.10        0.00      7.38 o 
   9 -13   8       36.84       30.87      7.33 o 
  10 -13   8        0.03        0.00      5.44 o 
  -5 -12   8        3.69        1.48     10.33 o 
  -4 -12   8        4.43        9.35     11.80 o 
  -3 -12   8        8.88        3.44      9.84 o 
  -2 -12   8       27.54       29.51     11.80 o 
  -1 -12   8        8.45        0.00      9.84 o 
   0 -12   8        5.42        0.00      9.35 o 
   1 -12   8       27.28       28.53     10.82 o 
   2 -12   8       64.48       49.19     11.80 o 
   3 -12   8       29.02       32.73      7.38 o 
   4 -12   8        7.85        1.13      4.24 o 
   5 -12   8       42.20       45.87      6.91 o 
   6 -12   8       17.89       26.17      6.36 o 
   7 -12   8       29.48       31.36      6.72 o 
   8 -12   8       74.09       66.50      8.47 o 
   9 -12   8        0.43        0.00      5.32 o 
  10 -12   8       11.28       12.78      6.62 o 
  11 -12   8       17.58       27.33      7.68 o 
  -6 -11   8        1.40        0.00      9.84 o 
  -5 -11   8        2.57       10.33     11.31 o 
  -4 -11   8        3.61        0.00      9.35 o 
  -3 -11   8       12.97       15.74     10.33 o 
  -2 -11   8       36.87       42.79     12.79 o 
  -1 -11   8       56.99       33.94     11.80 o 
   0 -11   8       65.98       77.22     13.77 o 
   1 -11   8        8.52       11.28      4.35 o 
   2 -11   8       16.09       11.67      4.62 o 
   3 -11   8        1.49        0.00      3.72 o 
   4 -11   8        3.53        1.55      4.46 o 
   5 -11   8       10.31        2.72      4.54 o 
   6 -11   8       16.74       16.09      5.90 o 
   7 -11   8     1137.27     1122.55     33.47 o 
   8 -11   8        1.81        0.00      4.72 o 
   9 -11   8       14.66       14.55      6.50 o 
  10 -11   8        9.07        6.24      6.23 o 
  11 -11   8        8.68       15.52      6.85 o 
  -8 -10   8       35.56       40.82     14.26 o 
  -7 -10   8       20.59       22.13     12.79 o 
  -6 -10   8        9.37        9.35     11.80 o 
  -5 -10   8       44.13       31.48     12.79 o 
  -4 -10   8        0.25        0.00     10.33 o 
  -3 -10   8      190.86      215.92     21.15 o 
  -2 -10   8        8.13        4.92      7.87 o 
  -1 -10   8       15.61       19.96      4.35 o 
   0 -10   8        1.40        2.69      3.93 o 
   1 -10   8        3.70        6.83      4.18 o 
   2 -10   8        0.44        0.00      3.86 o 
   3 -10   8       27.83       26.39      5.36 o 
   4 -10   8       43.39       57.21      6.62 o 
   5 -10   8       20.15       22.82      6.15 o 
   6 -10   8     1003.29     1055.02     58.28 o 
   7 -10   8       62.35       67.26      7.82 o 
   8 -10   8       83.42       75.52      8.47 o 
   9 -10   8        0.07        0.13      5.32 o 
  10 -10   8      105.61      123.56     11.11 o 
  11 -10   8        5.98        0.00      6.64 o 
  12 -10   8        1.34        0.00      6.62 o 
  -9  -9   8       21.90        0.49     11.31 o 
  -8  -9   8        0.98        0.00      8.85 o 
  -7  -9   8       75.90       77.71     16.23 o 
  -6  -9   8      275.62      277.41     24.10 o 
  -5  -9   8      160.46      197.73     21.15 o 
  -4  -9   8       86.90       81.65     14.76 o 
  -3  -9   8      101.46      100.49      7.59 o 
  -2  -9   8        1.36        1.37      3.20 o 
  -1  -9   8        7.66       12.16      3.91 o 
   0  -9   8        0.38        0.00      3.42 o 
   1  -9   8      460.55      520.01     17.61 o 
   2  -9   8       78.59       86.66      7.44 o 
   3  -9   8       63.04       75.24     12.05 o 
   4  -9   8        3.48        0.00      3.72 o 
   5  -9   8       15.06       21.01      5.32 o 
   6  -9   8       15.22       14.66      5.18 o 
   7  -9   8       23.49       16.13      5.18 o 
   8  -9   8       73.00       82.68      8.52 o 
   9  -9   8      389.30      391.89     16.84 o 
  10  -9   8        4.86        7.42      5.54 o 
  11  -9   8      236.63      240.25     14.85 o 
  12  -9   8        0.02        0.00      5.90 o 
 -10  -8   8        2.01        5.41     11.80 o 
  -9  -8   8       21.88       30.99     13.28 o 
  -8  -8   8       13.37        4.43     10.33 o 
  -7  -8   8      120.27      112.63     17.71 o 
  -6  -8   8      302.00      335.94     25.08 o 
  -5  -8   8       14.24       16.72      7.87 o 
  -4  -8   8      297.78      307.48     12.51 o 
  -3  -8   8       29.03       20.91      6.15 o 
  -2  -8   8       31.12       34.09      4.99 o 
  -1  -8   8      145.13      151.14     10.08 o 
   0  -8   8        0.18        0.00      3.42 o 
   1  -8   8      917.30      977.25     27.59 o 
   2  -8   8       17.22       14.35      4.67 o 
   3  -8   8        0.57        3.59      3.90 o 
   4  -8   8       43.87       48.23      8.85 o 
   5  -8   8        2.74        0.71      3.90 o 
   6  -8   8      214.34      244.48     11.81 o 
   7  -8   8        1.93        0.00      3.64 o 
   8  -8   8        5.57        1.70      4.48 o 
   9  -8   8       42.15       51.56      8.12 o 
  10  -8   8       35.88       47.08      7.82 o 
  11  -8   8       30.45       34.18      7.91 o 
  12  -8   8       93.89      103.02     12.54 o 
 -10  -7   8       31.46       19.18     12.79 o 
  -9  -7   8       48.28       57.55     14.76 o 
  -8  -7   8      169.94      141.16     19.67 o 
  -7  -7   8       78.67       83.12     15.25 o 
  -6  -7   8       48.93       48.32      6.11 o 
  -5  -7   8        0.91        0.42      3.60 o 
  -4  -7   8      114.52      119.23     19.18 o 
  -3  -7   8        2.89        0.00      3.08 o 
  -2  -7   8        9.74        6.16      3.35 o 
  -1  -7   8      536.34      591.96     18.44 o 
   0  -7   8       11.99       14.26      4.09 o 
   1  -7   8       14.07       19.15      4.67 o 
   2  -7   8      243.91      239.82     10.71 o 
   3  -7   8      117.92      131.38     10.82 o 
   4  -7   8       19.86       29.78      5.03 o 
   5  -7   8      190.11      209.20     24.10 o 
   6  -7   8       57.29       56.28      6.43 o 
   7  -7   8       29.51       45.18     13.77 o 
   8  -7   8        0.18        7.83      4.25 o 
   9  -7   8        8.45       10.49      5.18 o 
  10  -7   8        9.49       18.20      6.15 o 
  11  -7   8      477.56      543.18     21.53 o 
  12  -7   8       17.36       12.30      8.85 o 
 -11  -6   8       33.35       29.02     12.79 o 
 -10  -6   8       68.05       80.17     16.72 o 
  -9  -6   8        0.69       10.33     10.33 o 
  -8  -6   8       36.61       30.99      5.57 o 
  -7  -6   8      137.34      158.22      9.61 o 
  -6  -6   8        0.78        4.43      3.96 o 
  -5  -6   8      188.80      200.47      9.74 o 
  -4  -6   8      117.68      121.07      7.52 o 
  -3  -6   8       19.25       21.73      4.09 o 
  -2  -6   8       14.65       18.01      4.09 o 
  -1  -6   8        8.13       16.47      5.90 o 
   0  -6   8      323.28      299.61     11.55 o 
   1  -6   8       46.82       40.89      4.83 o 
   2  -6   8      677.78      666.27     19.94 o 
   3  -6   8       86.01       67.33      5.91 o 
   4  -6   8        8.28       11.07      3.83 o 
   5  -6   8        0.88        0.74      3.48 o 
   6  -6   8       73.08       81.30      7.30 o 
   7  -6   8        0.00        0.00      3.90 o 
   8  -6   8        0.20        1.64      4.13 o 
   9  -6   8       28.69       30.51      7.87 o 
  10  -6   8      653.03      717.29     25.03 o 
  11  -6   8       10.47       19.85     10.82 o 
  12  -6   8       17.02       11.80      8.36 o 
 -12  -5   8        8.63        7.38     11.80 o 
 -11  -5   8      136.13      132.31     19.67 o 
 -10  -5   8       29.66       20.25      5.95 o 
  -9  -5   8       14.56       12.37      4.88 o 
  -8  -5   8       58.81       58.16      9.35 o 
  -7  -5   8       29.46       27.77      5.12 o 
  -6  -5   8      102.42       99.09      7.15 o 
  -5  -5   8        6.44        7.97      3.86 o 
  -4  -5   8       74.41       84.55      6.55 o 
  -3  -5   8        2.26        3.52      3.03 o 
  -2  -5   8     1074.48     1075.33     28.64 o 
  -1  -5   8      715.51      713.37     21.89 o 
   0  -5   8       58.28       69.74      5.73 o 
   1  -5   8       75.48       77.67      5.73 o 
   2  -5   8        0.73        0.00      2.94 o 
   3  -5   8       55.46       64.71      5.53 o 
   4  -5   8       28.02       32.95      6.39 o 
   6  -5   8       19.58       19.97      4.69 o 
   7  -5   8      250.47      281.02     12.69 o 
   8  -5   8       29.12       38.59      9.59 o 
   9  -5   8       54.37       60.50      7.65 o 
  10  -5   8        1.20        3.99      5.03 o 
  11  -5   8      285.87      326.10     22.63 o 
  12  -5   8        2.09        0.49      7.87 o 
 -12  -4   8       27.44       40.33     13.77 o 
 -11  -4   8      203.10      201.04     12.01 o 
 -10  -4   8       72.48       73.14      8.27 o 
  -9  -4   8       22.39       17.98      5.44 o 
  -8  -4   8       28.42       33.54      8.12 o 
  -7  -4   8        6.22        8.29      3.91 o 
  -6  -4   8       60.39       72.99      6.46 o 
  -5  -4   8        8.02        4.78      3.42 o 
  -4  -4   8       49.83       46.00      5.18 o 
  -3  -4   8      335.13      370.40     12.74 o 
  -2  -4   8      705.33      816.35     22.68 o 
  -1  -4   8       39.34       36.94      4.34 o 
   0  -4   8      194.89      179.87      8.00 o 
   1  -4   8       70.22       69.53      5.38 o 
   2  -4   8      203.94      190.64      8.85 o 
   5  -4   8        0.00        0.00      3.13 o 
   6  -4   8       70.33       74.47      6.78 o 
   7  -4   8       92.26       93.99      7.87 o 
   8  -4   8      158.16      169.82     12.30 o 
   9  -4   8       11.58       11.49      8.36 o 
  10  -4   8       52.04       69.84     12.30 o 
  11  -4   8        0.08        0.00      5.90 o 
 -13  -3   8       24.33       16.72     12.79 o 
 -12  -3   8       25.52       18.69     13.28 o 
 -11  -3   8       51.22       45.14      6.77 o 
 -10  -3   8       34.09       38.16      6.63 o 
  -9  -3   8      247.24      248.82     21.40 o 
  -8  -3   8        5.73        5.74      3.96 o 
  -7  -3   8      267.71      275.23     15.49 o 
  -6  -3   8      173.80      169.69      8.62 o 
  -5  -3   8        2.17        0.80      2.97 o 
  -4  -3   8       12.06       16.41      3.64 o 
  -3  -3   8      160.77      179.53      8.12 o 
  -2  -3   8     1626.94     1628.91     40.38 o 
  -1  -3   8       55.56       75.56      5.66 o 
   0  -3   8        4.32        9.10      2.78 o 
   1  -3   8     1129.07     1244.39     45.25 o 
   2  -3   8       40.90       42.01      3.90 o 
   3  -3   8     1272.86     1302.11     33.55 o 
   4  -3   8       75.10       74.79      6.23 o 
   5  -3   8       10.71        6.64      3.83 o 
   6  -3   8       13.75       11.31      4.17 o 
   7  -3   8       83.09       89.34      7.63 o 
   8  -3   8        0.66        0.00      3.90 o 
   9  -3   8      128.85      145.10     15.74 o 
  10  -3   8        0.47        0.00      5.90 o 
  11  -3   8        6.94        0.00      6.89 o 
 -13  -2   8       20.69       14.26     11.80 o 
 -12  -2   8      154.20      152.47     20.17 o 
 -11  -2   8      262.84      234.08     12.73 o 
 -10  -2   8        1.00        1.41      4.92 o 
  -9  -2   8       26.04       21.68      4.91 o 
  -8  -2   8       28.89       26.81      8.36 o 
  -7  -2   8       32.62       39.30      5.28 o 
  -6  -2   8      476.95      518.04     18.94 o 
  -5  -2   8        0.09        0.39      3.18 o 
  -4  -2   8     1278.88     1351.77     34.45 o 
  -3  -2   8       18.28       15.66      3.43 o 
  -2  -2   8     1501.74     1620.55     39.73 o 
  -1  -2   8      143.87      147.06      8.36 o 
   0  -2   8      654.32      725.41     19.28 o 
   1  -2   8      236.56      223.55      7.80 o 
   2  -2   8      172.63      189.49      9.35 o 
   3  -2   8      240.80      275.94      9.80 o 
   4  -2   8      519.59      578.46     17.19 o 
   5  -2   8        2.48        1.50      4.18 o 
   6  -2   8        5.89        2.46      3.83 o 
   7  -2   8       32.56       22.87      5.22 o 
   8  -2   8      425.43      455.95     24.59 o 
   9  -2   8        0.01        9.35      7.38 o 
  10  -2   8        2.55        1.97      6.39 o 
  11  -2   8       27.73       23.61      9.35 o 
 -14  -1   8        0.09        0.00     10.82 o 
 -13  -1   8        6.85        6.39     11.31 o 
 -12  -1   8       79.23       82.17     21.40 o 
 -11  -1   8       59.81       59.20      7.90 o 
 -10  -1   8       12.68       10.96      5.18 o 
  -9  -1   8       75.17       88.96      8.00 o 
  -8  -1   8      273.83      286.03     12.04 o 
  -7  -1   8       17.85       14.94      4.43 o 
  -6  -1   8       71.18       79.27      6.37 o 
  -5  -1   8      518.87      490.33     27.54 o 
  -4  -1   8        1.76        0.15      2.72 o 
  -3  -1   8      342.46      335.44     15.74 o 
  -2  -1   8      166.13      165.66      8.12 o 
  -1  -1   8      329.61      345.73     22.13 o 
   0  -1   8      311.94      362.50     16.72 o 
   1  -1   8      177.67      199.20     11.80 o 
   2  -1   8      569.43      607.84     16.80 o 
   3  -1   8      257.62      274.05      9.57 o 
   4  -1   8      205.53      208.75      8.96 o 
   5  -1   8      250.07      246.62     10.57 o 
   6  -1   8       31.33       32.49      5.22 o 
   7  -1   8       74.95       88.53     11.31 o 
   8  -1   8        9.24        0.98      6.39 o 
   9  -1   8       13.18       21.15      7.87 o 
  10  -1   8        7.30        4.92      6.89 o 
 -14   0   8       78.45       75.25     16.23 o 
 -13   0   8       34.00       34.43     13.28 o 
 -12   0   8      166.79      151.89     11.56 o 
 -11   0   8      603.69      575.70     20.56 o 
 -10   0   8        7.51        3.13      4.54 o 
  -9   0   8       18.90       29.65      7.87 o 
  -8   0   8      221.75      219.52     10.40 o 
  -7   0   8      249.25      258.87     10.85 o 
  -6   0   8      382.76      450.85     14.91 o 
  -5   0   8      224.16      244.94     13.77 o 
  -4   0   8      836.29      733.12    101.57 o 
  -3   0   8       90.02       86.16      7.87 o 
  -2   0   8     7048.25     7171.27    163.41 o 
  -1   0   8     2161.95     2409.10     78.20 o 
   0   0   8       38.33       72.79      7.87 o 
   1   0   8      723.54      813.03     30.99 o 
   2   0   8       11.39        7.54      2.46 o 
   3   0   8      339.95      324.96     10.85 o 
   4   0   8      787.01      854.45     23.82 o 
   5   0   8       15.64       16.31      4.67 o 
   6   0   8      175.92      188.87     14.76 o 
   7   0   8       51.73       49.19      9.35 o 
   8   0   8       33.67       46.23      9.35 o 
   9   0   8        0.17        0.00      5.41 o 
  10   0   8        5.78        0.00      5.90 o 
 -15   1   8        1.53        0.49      9.84 o 
 -14   1   8        0.14        6.89      9.84 o 
 -13   1   8       35.33       36.56      8.12 o 
 -12   1   8      391.14      387.66     13.80 o 
 -11   1   8      530.50      536.83     19.60 o 
 -10   1   8        3.16        0.00      4.00 o 
  -9   1   8      444.33      468.32     16.87 o 
  -8   1   8       61.42       64.43     10.33 o 
  -7   1   8      711.81      747.70     22.41 o 
  -6   1   8       95.69      117.35      6.72 o 
  -4   1   8     2374.15     2551.85     60.67 o 
  -3   1   8     1047.12     1072.10     27.12 o 
  -2   1   8       94.26       92.96      8.85 o 
  -1   1   8      521.68      566.12     23.12 o 
   0   1   8        0.18        0.00      2.95 o 
   1   1   8        3.22        3.44      3.93 o 
   2   1   8        5.54        7.28      2.46 o 
   3   1   8     1105.70     1082.59     28.52 o 
   4   1   8      343.27      346.76     18.20 o 
   5   1   8       39.33       45.74      8.36 o 
   6   1   8      104.49      121.49     11.80 o 
   7   1   8       20.52       27.05      7.38 o 
   8   1   8       57.69       50.17      9.84 o 
   9   1   8        1.69        0.00      4.61 o 
 -15   2   8        2.34        4.43      9.35 o 
 -14   2   8       92.11       81.65     14.26 o 
 -13   2   8       41.43       56.07     12.79 o 
 -12   2   8       12.70       16.26      6.02 o 
 -11   2   8       42.67       36.16      8.36 o 
 -10   2   8       65.26       77.13      7.20 o 
  -9   2   8       56.94       60.99      9.84 o 
  -8   2   8       24.41       24.10      6.89 o 
  -7   2   8      822.94      880.30     20.65 o 
  -6   2   8       93.46      111.09      5.30 o 
  -4   2   8      948.26     1009.19     22.82 o 
  -3   2   8        4.32       10.89      2.72 o 
  -2   2   8     2666.17     2819.77     66.10 o 
  -1   2   8       29.63       27.54      5.41 o 
   0   2   8      167.26      178.05     11.31 o 
   1   2   8      186.56      207.02     13.03 o 
   2   2   8      267.17      250.85     14.26 o 
   3   2   8     1294.55     1339.81     47.71 o 
   4   2   8      241.57      275.93     16.23 o 
   5   2   8       12.04       20.17      6.39 o 
   6   2   8       26.78       20.90      9.84 o 
   7   2   8        9.51        8.31      4.83 o 
   8   2   8        2.27        3.44      6.89 o 
 -15   3   8        8.29        0.00      9.35 o 
 -14   3   8        1.60        7.87      8.85 o 
 -13   3   8       66.66       62.51      8.26 o 
 -12   3   8       18.52       28.16      6.37 o 
 -11   3   8        0.43        1.39      4.92 o 
 -10   3   8        8.65       11.69      4.48 o 
  -9   3   8       29.21       19.13      9.35 o 
  -8   3   8       44.52       46.50      3.68 o 
  -7   3   8     1316.31     1336.42     29.62 o 
  -6   3   8      226.94      238.18      9.74 o 
  -5   3   8      716.10      765.24     22.80 o 
  -4   3   8       53.75       51.15      6.95 o 
  -3   3   8     2341.99     2556.44     52.86 o 
  -2   3   8      141.27      159.25      6.15 o 
  -1   3   8      540.24      589.28     14.59 o 
   0   3   8        5.22        2.67      2.97 o 
   1   3   8        9.04        4.86      5.90 o 
   2   3   8       45.28       26.29     10.57 o 
   3   3   8      354.08      344.25     14.65 o 
   4   3   8      134.75      126.04      9.23 o 
   5   3   8       69.65       62.59     15.00 o 
   6   3   8        8.71        6.89      7.38 o 
   7   3   8        3.38        0.00      6.89 o 
   8   3   8        1.66        0.00      7.87 o 
 -15   4   8       30.36       12.79     10.33 o 
 -14   4   8        3.79        0.00      8.85 o 
 -13   4   8       59.81       63.36      7.91 o 
 -12   4   8        5.31        4.27      4.96 o 
 -11   4   8        5.98        9.42      4.72 o 
 -10   4   8      136.67      162.15      9.37 o 
  -9   4   8      164.45      170.89      9.37 o 
  -8   4   8        2.80        0.00      2.67 o 
  -7   4   8       43.16       35.95      3.74 o 
  -6   4   8      443.22      481.23     13.06 o 
  -5   4   8      480.81      485.58     23.50 o 
  -4   4   8       53.54       55.50      5.78 o 
  -3   4   8      386.20      424.02     13.92 o 
  -2   4   8       62.61       64.88      4.99 o 
  -1   4   8        3.43        8.24      2.52 o 
   0   4   8        0.04        0.00      2.82 o 
   1   4   8        8.80       14.85      4.09 o 
   2   4   8      133.05      110.61     13.28 o 
   3   4   8      371.12      387.72     15.71 o 
   4   4   8       70.79       64.12     11.56 o 
   5   4   8        0.11        2.46      6.89 o 
   6   4   8        0.35        0.00      6.89 o 
   7   4   8       13.51       12.30      8.85 o 
 -15   5   8        5.50       17.21     10.82 o 
 -14   5   8        0.00        1.97      8.85 o 
 -13   5   8      214.84      232.65     19.67 o 
 -12   5   8       34.49       51.10      8.85 o 
 -11   5   8      116.63      101.12      8.96 o 
 -10   5   8        2.53        0.00      4.34 o 
  -9   5   8      176.49      170.44      9.72 o 
  -8   5   8        5.19        0.00      3.64 o 
  -7   5   8     2118.16     2349.06     49.91 o 
  -6   5   8      470.97      463.42     13.20 o 
  -5   5   8        1.13        4.01      2.61 o 
  -4   5   8       32.70       22.78      4.83 o 
  -3   5   8       77.29       75.89      6.89 o 
  -2   5   8      183.27      175.14      7.12 o 
  -1   5   8       51.85       44.26      4.17 o 
   0   5   8        6.23        6.07      3.35 o 
   1   5   8       67.75       55.66      8.36 o 
   2   5   8        2.53        2.99      3.72 o 
   3   5   8      342.67      344.79     27.05 o 
   4   5   8       16.51       17.21      8.36 o 
   5   5   8        0.10        0.00      5.90 o 
   6   5   8        2.97        4.43      8.36 o 
 -15   6   8        0.45        9.84      8.85 o 
 -14   6   8      108.48       99.35     15.25 o 
 -13   6   8       87.83       79.19     13.77 o 
 -12   6   8       23.41       25.37      6.15 o 
 -11   6   8       55.51       66.11      7.77 o 
 -10   6   8      122.65      127.18      8.96 o 
  -9   6   8       82.41       66.62      5.86 o 
  -8   6   8      794.74      819.45     20.69 o 
  -7   6   8      633.90      710.26     18.55 o 
  -6   6   8        0.82        3.36      3.27 o 
  -5   6   8       37.07       41.11      4.20 o 
  -4   6   8      232.12      277.64      9.56 o 
  -3   6   8        2.46        5.36      2.73 o 
  -2   6   8        1.90        7.29      3.02 o 
  -1   6   8       21.85       27.33      5.90 o 
   0   6   8      321.12      294.53     12.58 o 
   1   6   8        1.11        4.43      6.89 o 
   2   6   8      306.13      326.59     26.56 o 
   3   6   8       36.22       40.82     10.33 o 
   4   6   8        7.44        2.46      7.38 o 
   5   6   8       12.05       21.64      9.35 o 
 -15   7   8        2.69        3.93      9.35 o 
 -14   7   8       29.96       21.15     10.82 o 
 -13   7   8       41.70       54.60     12.30 o 
 -12   7   8      143.10      130.55     10.15 o 
 -11   7   8       74.43       58.49      7.07 o 
 -10   7   8        0.46        0.00      4.00 o 
  -9   7   8      134.33      137.51      8.18 o 
  -8   7   8      114.33      135.39      9.01 o 
  -7   7   8       20.03       22.98      4.12 o 
  -6   7   8       66.68       70.76      5.81 o 
  -5   7   8      119.56      115.65      6.69 o 
  -4   7   8        0.70        2.81      2.96 o 
  -3   7   8       16.67       17.42      3.52 o 
  -2   7   8       87.72       79.89      6.82 o 
  -1   7   8        0.00        0.00      6.39 o 
   0   7   8       74.89       56.56     10.82 o 
   1   7   8       30.57       25.58      8.85 o 
   2   7   8      272.95      281.83     24.59 o 
   3   7   8       61.15       61.97     12.30 o 
   4   7   8        8.20        8.36      8.36 o 
 -15   8   8       12.59        1.48      8.85 o 
 -14   8   8        0.06        1.48      8.85 o 
 -13   8   8        2.81        0.49      8.36 o 
 -12   8   8       75.79       77.02      8.74 o 
 -11   8   8       17.73       30.69      6.15 o 
 -10   8   8       93.36       97.39      8.74 o 
  -9   8   8       56.79       50.46      8.05 o 
  -8   8   8      184.86      206.77      9.69 o 
  -7   8   8       14.18        5.70      5.73 o 
  -6   8   8       34.47       34.60      4.56 o 
  -5   8   8       60.68       64.20      6.78 o 
  -4   8   8      158.90      174.40      8.09 o 
  -3   8   8       13.93       11.31      7.87 o 
  -2   8   8      927.30     1027.97     53.12 o 
  -1   8   8        0.00        0.00      7.38 o 
   0   8   8      195.31      247.40     23.12 o 
   1   8   8        1.25        0.00      6.89 o 
   2   8   8        0.22        0.00      7.38 o 
   3   8   8       14.90       15.74      9.84 o 
 -14   9   8        2.81        0.00      9.35 o 
 -13   9   8        1.89        2.95      8.36 o 
 -12   9   8        0.00        0.00      7.87 o 
 -11   9   8       11.18       10.87      5.18 o 
 -10   9   8       31.48       37.07      6.50 o 
  -9   9   8        3.56        0.00      5.29 o 
  -8   9   8       30.77       25.91      4.88 o 
  -7   9   8       32.45       24.94      4.63 o 
  -6   9   8        1.60        0.00      3.46 o 
  -5   9   8        0.13        0.71      7.87 o 
  -4   9   8       90.80       77.71     12.30 o 
  -3   9   8       70.80       71.32     12.30 o 
  -2   9   8      403.00      460.37     31.97 o 
  -1   9   8        8.92       10.82      8.36 o 
   0   9   8        0.78        1.48      7.87 o 
   1   9   8        0.45        8.85      8.36 o 
   2   9   8       22.61       31.48     10.82 o 
 -14  10   8        0.33        2.95      9.84 o 
 -13  10   8        0.46        0.98      9.35 o 
 -12  10   8       29.60       45.74     12.79 o 
 -11  10   8       55.04       53.12     12.30 o 
 -10  10   8       51.17       67.00      8.04 o 
  -9  10   8       59.72       74.18      8.14 o 
  -8  10   8       11.44       12.18      4.84 o 
  -7  10   8       10.57        5.66      7.62 o 
  -6  10   8       43.80       44.43      7.63 o 
  -5  10   8       84.05       74.27     12.30 o 
  -4  10   8       55.56       41.32     10.82 o 
  -3  10   8       54.51       57.55     12.30 o 
  -2  10   8       98.88       84.60     13.77 o 
  -1  10   8       36.35       31.48     10.82 o 
   0  10   8        3.87        0.49      8.36 o 
 -13  11   8        1.95        0.00      9.84 o 
 -12  11   8        1.23        0.98      8.85 o 
 -11  11   8       27.83       36.89     11.80 o 
 -10  11   8       16.48       20.66     10.33 o 
  -9  11   8        1.53        0.86     14.26 o 
  -8  11   8        1.95        0.00      6.23 o 
  -7  11   8       81.24       70.03     10.33 o 
  -6  11   8       19.67       18.69      9.84 o 
  -5  11   8       87.46       83.62     13.77 o 
  -4  11   8       77.49       77.22     14.26 o 
  -3  11   8       12.95        4.43      9.35 o 
  -2  11   8        4.76        0.49      9.84 o 
  -1  11   8        1.17        0.00      8.36 o 
 -12  12   8      112.46      127.88     18.69 o 
 -11  12   8        1.33       10.33     10.82 o 
 -10  12   8        4.93        0.49      8.85 o 
  -9  12   8       63.50       41.66     15.00 o 
  -8  12   8       19.06        0.98     10.82 o 
  -7  12   8        3.52        0.00      9.84 o 
  -6  12   8       10.49        0.00     10.33 o 
  -5  12   8        1.75        0.00      9.84 o 
  -4  12   8        1.46        0.00      9.84 o 
   1 -15   9        0.36       12.79     11.80 o 
   2 -15   9        5.99        6.39     11.31 o 
   3 -15   9        3.52        3.93     10.33 o 
   4 -15   9        4.31        0.00      9.35 o 
   5 -15   9       33.20       43.77     13.28 o 
   6 -15   9       52.22       66.89     15.74 o 
   7 -15   9        3.24        7.38     11.31 o 
  -2 -14   9        2.10        0.49     11.31 o 
  -1 -14   9        8.92       12.79     10.82 o 
   0 -14   9        0.03       17.21     12.30 o 
   1 -14   9       16.91       33.45     12.30 o 
   2 -14   9        0.47        7.38     10.82 o 
   3 -14   9       14.77        6.89     10.82 o 
   4 -14   9       49.84       39.84     12.79 o 
   5 -14   9       83.26       66.40     13.77 o 
   6 -14   9       17.14       43.77     12.30 o 
   7 -14   9        0.09        8.99      5.81 o 
   8 -14   9        4.62        0.00      5.36 o 
   9 -14   9       41.32       48.78      8.74 o 
  -4 -13   9       10.19       16.72     13.28 o 
  -3 -13   9       28.61        8.85     11.31 o 
  -2 -13   9        0.76        7.87     11.31 o 
  -1 -13   9       22.28       12.30     11.31 o 
   0 -13   9       10.29        0.00     10.33 o 
   1 -13   9      119.03      103.29     17.21 o 
   2 -13   9       15.01       13.77     10.82 o 
   3 -13   9       70.88       64.43     14.26 o 
   4 -13   9       22.62       21.15     10.82 o 
   5 -13   9        0.25        6.08      5.12 o 
   6 -13   9        0.88        0.00      4.99 o 
   7 -13   9       85.02       96.61     10.33 o 
   8 -13   9        0.41        0.00      5.18 o 
   9 -13   9       16.44        9.76      7.38 o 
  10 -13   9        0.22        5.26      6.58 o 
  -5 -12   9        2.59        7.87     12.79 o 
  -4 -12   9        1.23        0.00      9.84 o 
  -3 -12   9        5.53       22.13     11.80 o 
  -2 -12   9        6.90       13.77     11.31 o 
  -1 -12   9        0.99        0.00      9.84 o 
   0 -12   9       10.71       13.77      9.84 o 
   1 -12   9       26.42       20.17     10.82 o 
   2 -12   9        9.23        4.81      4.74 o 
   3 -12   9       11.02        0.18      4.46 o 
   4 -12   9        3.58       14.00      5.36 o 
   5 -12   9      318.35      319.78     15.74 o 
   6 -12   9      291.50      296.06     14.53 o 
   7 -12   9       74.84       70.90      8.96 o 
   8 -12   9       43.89       61.90      8.61 o 
   9 -12   9       10.58       14.32      6.26 o 
  10 -12   9        0.75        1.19      5.90 o 
  -6 -11   9        9.84        5.41     12.30 o 
  -5 -11   9        1.68        0.00      9.35 o 
  -4 -11   9      115.64       91.48     17.21 o 
  -3 -11   9        9.42       12.30     10.33 o 
  -2 -11   9        5.39        0.00      9.35 o 
  -1 -11   9       21.04       23.12     10.82 o 
   0 -11   9        4.29        4.53      4.67 o 
   1 -11   9       19.46       22.31      5.36 o 
   2 -11   9        4.04        2.50      4.17 o 
   3 -11   9        0.00        0.00      3.80 o 
   4 -11   9       16.26       17.85      5.18 o 
   5 -11   9        0.00        0.67      4.46 o 
   6 -11   9      158.97      161.65     13.28 o 
   7 -11   9       52.36       62.51      8.85 o 
   8 -11   9      322.07      334.95     15.95 o 
   9 -11   9       27.62       35.00      7.62 o 
  10 -11   9       20.57       24.28      7.28 o 
  11 -11   9        6.21        2.65      6.89 o 
  -8 -10   9        2.91        0.00     11.80 o 
  -7 -10   9        3.35        8.36     12.30 o 
  -6 -10   9       55.49       55.58     15.25 o 
  -5 -10   9      175.19      159.36     20.66 o 
  -4 -10   9       93.91       69.35     15.25 o 
  -3 -10   9      507.89      596.62     34.43 o 
  -2 -10   9       13.78       17.71      9.84 o 
  -1 -10   9       61.69       71.47      7.08 o 
   0 -10   9       28.82       30.77      5.50 o 
   1 -10   9       16.98       27.85      5.36 o 
   2 -10   9       10.50        9.63      4.30 o 
   3 -10   9        0.03        0.00      4.09 o 
   4 -10   9       66.57       67.05     10.33 o 
   5 -10   9       49.49       35.91      6.37 o 
   6 -10   9       77.01       88.26      9.10 o 
   7 -10   9        1.30        0.00      4.83 o 
   8 -10   9        1.04        0.00      5.18 o 
   9 -10   9        0.00        5.53      5.44 o 
  10 -10   9       37.32       43.88      8.04 o 
  11 -10   9      237.76      285.62     16.39 o 
  -9  -9   9        8.43        0.00     12.30 o 
  -8  -9   9        4.31        2.46     11.31 o 
  -7  -9   9        2.61        0.00      9.84 o 
  -6  -9   9       46.29       20.66     11.80 o 
  -5  -9   9       75.44      102.80     16.72 o 
  -4  -9   9      472.46      525.79     32.46 o 
  -3  -9   9        1.11        3.95      4.35 o 
  -2  -9   9       78.94       89.08      7.45 o 
  -1  -9   9       26.91       28.88      7.38 o 
   0  -9   9      116.48      107.02      8.26 o 
   1  -9   9        3.68        0.00      3.72 o 
   2  -9   9        0.30        0.00      3.72 o 
   3  -9   9       18.36       17.93      4.96 o 
   4  -9   9       17.70       11.22      7.13 o 
   5  -9   9       19.03       23.74      5.32 o 
   6  -9   9        2.78        0.00      4.09 o 
   7  -9   9        4.28        8.35      5.66 o 
   8  -9   9        4.02        7.97      5.18 o 
   9  -9   9        7.55        3.43      5.54 o 
  10  -9   9      249.26      305.75     17.95 o 
  11  -9   9        5.08       10.53      7.87 o 
  -9  -8   9       15.80       25.08     13.28 o 
  -8  -8   9        5.22        6.89     11.80 o 
  -7  -8   9        0.14        4.43     10.33 o 
  -6  -8   9      451.23      493.33     30.99 o 
  -5  -8   9        0.09        0.00      3.96 o 
  -4  -8   9      927.79      892.14     26.11 o 
  -3  -8   9        8.70        8.66      3.86 o 
  -2  -8   9      166.19      162.06      9.09 o 
  -1  -8   9       20.33       26.36      4.99 o 
   0  -8   9        5.44       14.08      4.46 o 
   1  -8   9      729.64      775.54     23.59 o 
   2  -8   9       34.33       33.47      5.32 o 
   3  -8   9       49.65       58.23      9.59 o 
   4  -8   9       10.86       15.32      4.69 o 
   5  -8   9       37.12       37.74      5.88 o 
   6  -8   9       34.22       36.42      9.84 o 
   7  -8   9        1.00        1.28      4.34 o 
   8  -8   9        6.20        6.29      4.83 o 
   9  -8   9      207.51      247.75     13.55 o 
  10  -8   9        1.32        4.15      5.90 o 
  11  -8   9      129.05      130.83     16.72 o 
 -10  -7   9        0.89        0.00     10.82 o 
  -9  -7   9       26.94       24.59     13.28 o 
  -8  -7   9       31.25       23.12     12.79 o 
  -7  -7   9        1.97        0.00      4.07 o 
  -6  -7   9       30.65       29.75      5.62 o 
  -5  -7   9       25.10       22.19      7.87 o 
  -4  -7   9       21.14       19.35      4.68 o 
  -3  -7   9       84.18       73.79      6.82 o 
  -2  -7   9      167.00      167.22     14.26 o 
  -1  -7   9        0.57        0.00      3.35 o 
   0  -7   9       35.68       27.36      4.72 o 
   1  -7   9       64.31       56.03      6.02 o 
   2  -7   9        7.29        9.59      4.13 o 
   3  -7   9       96.73       87.38      6.93 o 
   4  -7   9      198.17      194.34     11.80 o 
   5  -7   9        7.48        9.96      4.34 o 
   6  -7   9      101.99       88.80     10.33 o 
   7  -7   9        0.25        2.75      4.34 o 
   8  -7   9      111.38      122.90      9.37 o 
   9  -7   9        9.04       14.70      5.79 o 
  10  -7   9      347.86      404.80     25.08 o 
  11  -7   9       22.36       27.54      9.84 o 
 -11  -6   9        3.61        6.39     12.30 o 
 -10  -6   9        4.99        0.00     10.82 o 
  -9  -6   9       46.55       60.37      7.52 o 
  -8  -6   9       57.20       57.95      7.15 o 
  -7  -6   9       68.21       62.75      7.87 o 
  -6  -6   9       11.37        9.04      4.35 o 
  -5  -6   9       76.97       84.58      7.28 o 
  -4  -6   9       85.77       85.39      6.91 o 
  -3  -6   9       49.06       30.25      4.92 o 
  -2  -6   9       36.25       42.50      5.18 o 
  -1  -6   9      546.91      600.91     18.69 o 
   0  -6   9       68.81       66.68      6.23 o 
   1  -6   9      958.41      946.92     26.52 o 
   2  -6   9      110.72      115.21      7.82 o 
   3  -6   9       17.61       22.58      5.90 o 
   4  -6   9        0.24        0.00      5.66 o 
   5  -6   9       27.88       39.18      5.56 o 
   6  -6   9       22.27       33.02      5.22 o 
   7  -6   9        0.85        3.79      4.13 o 
   8  -6   9        0.58        4.67      5.16 o 
   9  -6   9        5.47        0.00      6.89 o 
  10  -6   9        8.96        7.87      7.87 o 
  11  -6   9        0.57        0.00      7.87 o 
 -12  -5   9        0.58        0.00     10.33 o 
 -11  -5   9        0.67        0.00     10.82 o 
 -10  -5   9       24.69       30.15      6.39 o 
  -9  -5   9        0.13        0.00      4.07 o 
  -8  -5   9        0.55        0.00      4.67 o 
  -7  -5   9        5.18       11.00      5.41 o 
  -6  -5   9        6.29        6.02      4.17 o 
  -5  -5   9       28.98       31.75      4.91 o 
  -4  -5   9      309.60      361.26     13.58 o 
  -3  -5   9       93.42      118.67      7.44 o 
  -2  -5   9        0.28        6.82      3.54 o 
  -1  -5   9       89.72       92.25      8.36 o 
   0  -5   9     1543.46     1685.58     42.48 o 
   1  -5   9      185.15      188.14      9.04 o 
   2  -5   9       15.08       18.71      3.83 o 
   3  -5   9       13.10        4.80      5.41 o 
   4  -5   9       71.61       67.38      8.36 o 
   5  -5   9       70.29       66.27      9.35 o 
   6  -5   9      138.76      145.41      9.39 o 
   7  -5   9        0.00        0.00      3.83 o 
   8  -5   9       34.55       51.64      9.84 o 
   9  -5   9        2.83        0.00      6.39 o 
  10  -5   9      106.51      118.54     15.74 o 
  11  -5   9       22.94       40.82     10.82 o 
 -12  -4   9       38.50       28.53     12.79 o 
 -11  -4   9      121.82      124.55     10.37 o 
 -10  -4   9       90.29       94.34      8.92 o 
  -9  -4   9        0.05        1.79      4.30 o 
  -8  -4   9        0.38        3.84      3.91 o 
  -7  -4   9        0.23        7.25      4.24 o 
  -6  -4   9       95.39       90.08      6.91 o 
  -5  -4   9       30.55       25.59      4.72 o 
  -4  -4   9       29.08       30.63      4.92 o 
  -3  -4   9       54.28       34.92      4.83 o 
  -2  -4   9      218.12      221.11      9.72 o 
  -1  -4   9     1833.21     1766.11     61.73 o 
   0  -4   9      115.07       97.88      6.26 o 
   1  -4   9      222.04      247.87      9.72 o 
   2  -4   9        0.33        0.08      2.46 o 
   4  -4   9       12.44        4.48      3.07 o 
   5  -4   9      278.93      279.87     11.76 o 
   6  -4   9        0.64        0.00      3.64 o 
   7  -4   9       23.04       12.30      6.89 o 
   8  -4   9       14.68       16.72      7.87 o 
   9  -4   9      278.84      314.29     21.15 o 
  10  -4   9        0.01        0.00      5.90 o 
  11  -4   9       41.48       38.86     10.82 o 
 -13  -3   9       17.89       11.31     11.80 o 
 -12  -3   9      182.19      170.45     22.87 o 
 -11  -3   9       59.68       77.50     17.46 o 
 -10  -3   9        0.91        0.30      4.68 o 
  -9  -3   9       78.91       70.12      7.37 o 
  -8  -3   9       57.90       61.47      7.08 o 
  -7  -3   9        0.62        0.78      3.64 o 
  -6  -3   9      235.62      236.88     10.85 o 
  -5  -3   9       26.95       28.89      4.72 o 
  -4  -3   9     1002.68      967.88     26.47 o 
  -3  -3   9       69.15       69.85      5.88 o 
  -2  -3   9      143.74      146.20     15.00 o 
  -1  -3   9      576.61      550.98     19.43 o 
   0  -3   9      453.86      480.54     19.67 o 
   1  -3   9       30.25       17.71     10.33 o 
   2  -3   9       70.53       68.78      6.39 o 
   3  -3   9      216.90      200.75      8.61 o 
   4  -3   9        3.18        0.00      3.07 o 
   5  -3   9       20.64       22.61      4.92 o 
   6  -3   9      153.46      174.61     14.26 o 
   7  -3   9       16.97       22.13      7.87 o 
   8  -3   9      250.67      272.00     18.69 o 
   9  -3   9       59.95       75.25     12.30 o 
  10  -3   9       67.92       85.58     13.28 o 
 -13  -2   9       31.73       49.68     14.26 o 
 -12  -2   9      100.30      110.35     10.46 o 
 -11  -2   9       48.41       43.97      6.91 o 
 -10  -2   9        0.29        0.00      6.39 o 
  -9  -2   9        0.02        2.75      4.09 o 
  -8  -2   9      111.75      127.87     10.82 o 
  -7  -2   9      390.91      429.38     15.24 o 
  -6  -2   9       82.41       93.73      6.97 o 
  -5  -2   9      419.66      481.17     15.75 o 
  -4  -2   9      604.73      658.28     19.44 o 
  -3  -2   9      488.98      494.64     15.25 o 
  -2  -2   9      844.03      747.06     98.12 o 
  -1  -2   9     1120.57     1071.26     38.86 o 
   0  -2   9      357.13      323.42     26.31 o 
   1  -2   9      282.69      235.11     13.77 o 
   2  -2   9      122.10      125.98      5.73 o 
   3  -2   9        3.92        9.35      2.82 o 
   4  -2   9        2.19        0.00      2.94 o 
   5  -2   9      801.83      836.15     34.43 o 
   6  -2   9       14.09       12.30      6.89 o 
   7  -2   9      106.13       99.35     12.79 o 
   8  -2   9        0.00        0.00      5.41 o 
   9  -2   9       56.01       60.01     11.31 o 
  10  -2   9        0.00        0.98      6.89 o 
 -14  -1   9       41.68       25.08     12.30 o 
 -13  -1   9       34.31       34.76      7.28 o 
 -12  -1   9        0.07        0.00      4.91 o 
 -11  -1   9       97.63       98.61      9.44 o 
 -10  -1   9       43.37       40.17      6.46 o 
  -9  -1   9        3.40        6.62      4.67 o 
  -8  -1   9       15.77       21.11      5.90 o 
  -7  -1   9       19.62       21.31      4.46 o 
  -6  -1   9       72.95       71.92      6.89 o 
  -5  -1   9      465.86      514.42     16.15 o 
  -4  -1   9      734.92      670.75     33.45 o 
  -3  -1   9        7.36        2.62      1.76 o 
  -2  -1   9     5137.69     5322.30    137.72 o 
  -1  -1   9      217.53      189.36     11.80 o 
   0  -1   9      632.31      649.25     26.07 o 
   1  -1   9        0.78        0.00      3.93 o 
   2  -1   9       41.18       42.30      7.38 o 
   3  -1   9       11.04       10.33      4.92 o 
   4  -1   9        0.02        0.00      3.93 o 
   5  -1   9        3.34        0.00      5.41 o 
   6  -1   9      192.11      195.76     15.25 o 
   7  -1   9       49.05       50.17      9.35 o 
   8  -1   9       24.21       36.40      8.85 o 
   9  -1   9       10.90       11.31      7.38 o 
 -14   0   9       24.60       16.23     12.30 o 
 -13   0   9       61.17       73.28      8.98 o 
 -12   0   9       13.02       17.99      6.00 o 
 -11   0   9        0.02        1.77      5.16 o 
 -10   0   9       56.35       59.53      7.18 o 
  -9   0   9        4.68        3.48      6.39 o 
  -8   0   9      290.69      283.72     12.11 o 
  -7   0   9      315.78      337.77     10.07 o 
  -6   0   9       24.24       18.56      3.93 o 
  -5   0   9       21.18       20.66      5.41 o 
  -4   0   9      137.68      140.81      6.93 o 
  -3   0   9        0.03        0.00      2.09 o 
  -2   0   9      200.71      229.70     13.28 o 
  -1   0   9      657.34      755.49     29.51 o 
   0   0   9        3.04        6.39      4.43 o 
   1   0   9     1328.20     1354.56     48.20 o 
   2   0   9      297.98      297.57     16.23 o 
   3   0   9      274.17      255.27     15.25 o 
   4   0   9        8.87        4.92      5.41 o 
   5   0   9     1049.20     1044.20     40.82 o 
   6   0   9       22.43       20.17      7.38 o 
   7   0   9       39.46       41.81      8.85 o 
   8   0   9        0.00        4.92      6.39 o 
   9   0   9       38.05       57.06     10.82 o 
 -15   1   9        6.96        0.98      8.85 o 
 -14   1   9      161.14      170.18     19.67 o 
 -13   1   9      153.58      175.10     11.58 o 
 -12   1   9       22.80       27.33      5.55 o 
 -11   1   9       58.54       70.44      6.65 o 
 -10   1   9       16.71       14.96      4.33 o 
  -9   1   9       63.72       53.37      5.40 o 
  -8   1   9       15.09       16.88      4.83 o 
  -7   1   9       15.19       15.83      3.27 o 
  -6   1   9        3.78        1.60      2.24 o 
  -5   1   9       57.38       62.47      7.38 o 
  -4   1   9       59.56       69.86      4.96 o 
  -3   1   9       67.74       84.11      4.82 o 
  -2   1   9     2260.68     2380.08     77.71 o 
  -1   1   9       31.44       28.53      5.41 o 
   0   1   9      172.05      168.71     11.31 o 
   1   1   9      618.64      649.25     26.56 o 
   2   1   9      500.36      487.92     22.13 o 
   3   1   9      940.25      990.59     37.87 o 
   4   1   9        7.44        5.41      5.41 o 
   5   1   9      118.16      133.29     11.80 o 
   6   1   9        0.47        0.00      4.92 o 
   7   1   9       50.36       49.19      9.35 o 
   8   1   9        0.31        0.00      4.96 o 
 -15   2   9       42.85       38.36     12.30 o 
 -14   2   9       66.48       62.96     13.77 o 
 -13   2   9      100.25      100.78      9.66 o 
 -12   2   9        0.32        9.01      5.53 o 
 -11   2   9       12.04       17.31      5.32 o 
 -10   2   9       60.46       70.79      7.20 o 
  -9   2   9       66.81       56.04     11.80 o 
  -7   2   9       25.78       22.66      3.04 o 
  -6   2   9        0.54        0.42      1.89 o 
  -5   2   9       73.56       57.76     11.56 o 
  -4   2   9       45.86       43.74      5.67 o 
  -3   2   9        0.01        1.74      3.44 o 
  -2   2   9      443.38      430.86     19.18 o 
  -1   2   9        3.37        4.92      4.43 o 
   0   2   9      217.83      221.83     13.28 o 
   1   2   9       93.51       90.99      9.35 o 
   2   2   9      499.62      501.20     22.63 o 
   3   2   9     1285.67     1208.98     44.76 o 
   4   2   9      127.56      107.22     10.82 o 
   5   2   9        1.12        4.75      4.61 o 
   6   2   9       38.14       56.80     17.21 o 
   7   2   9        6.57        4.92      7.87 o 
   8   2   9       27.46       19.67      9.35 o 
 -15   3   9       32.93       37.38     12.79 o 
 -14   3   9       10.04        0.00      8.85 o 
 -13   3   9        0.79        0.00      5.18 o 
 -12   3   9     1462.13     1415.94     40.27 o 
 -11   3   9      216.55      281.10     13.31 o 
 -10   3   9      304.42      304.34     13.31 o 
  -9   3   9      169.44      155.85      9.02 o 
  -8   3   9        0.85        1.36      3.64 o 
  -7   3   9       50.20       52.74      5.56 o 
  -6   3   9      221.26      223.52      8.06 o 
  -5   3   9      160.81      178.49      9.22 o 
  -4   3   9        1.51        0.00      2.45 o 
  -3   3   9        0.74        4.09      2.13 o 
  -2   3   9        2.10        1.45      4.18 o 
  -1   3   9       14.01        9.88      3.78 o 
   0   3   9        1.14        0.00      2.97 o 
   1   3   9        0.07        0.00      4.18 o 
   2   3   9     2425.49     2404.29     64.06 o 
   3   3   9      151.82      164.01     10.64 o 
   4   3   9       83.63       69.01      7.20 o 
   5   3   9       45.50       39.65      6.15 o 
   6   3   9        1.78        2.46      6.39 o 
   7   3   9       35.24       23.61     10.33 o 
 -15   4   9        0.12        2.46      9.35 o 
 -14   4   9       31.44       35.41     11.80 o 
 -13   4   9       58.80       69.79      8.12 o 
 -12   4   9       84.54       84.75      9.59 o 
 -11   4   9       29.86       47.35     12.79 o 
 -10   4   9      801.77      790.43     24.78 o 
  -9   4   9       64.06       77.04      7.47 o 
  -8   4   9        8.95       10.20      3.15 o 
  -7   4   9      904.72      960.30     22.95 o 
  -6   4   9       12.82       13.03      3.02 o 
  -5   4   9      707.99      739.32     23.04 o 
  -4   4   9       60.30       62.00      5.56 o 
  -3   4   9      181.05      199.83      7.49 o 
  -2   4   9       57.08       36.68      5.08 o 
  -1   4   9        0.54        1.94      3.43 o 
   0   4   9       23.30       29.32      4.61 o 
   1   4   9      319.20      323.85     14.00 o 
   2   4   9        7.28        7.56      4.13 o 
   3   4   9       19.70       21.44      4.61 o 
   4   4   9        7.69        1.97      6.89 o 
   5   4   9       37.64       33.94     10.33 o 
   6   4   9       12.85       24.10     10.33 o 
 -15   5   9       41.54       53.12     13.28 o 
 -14   5   9        2.95       11.31     10.33 o 
 -13   5   9       91.62       93.61      9.66 o 
 -12   5   9      274.74      284.57     29.27 o 
 -11   5   9       17.92       18.60      5.32 o 
 -10   5   9       47.62       64.76      7.28 o 
  -9   5   9       27.53       25.76      5.18 o 
  -8   5   9      221.82      202.00      8.51 o 
  -7   5   9     1434.36     1531.08     34.35 o 
  -6   5   9      118.45      126.87      6.77 o 
  -5   5   9       34.34       26.55      3.67 o 
  -4   5   9       13.88       14.94      4.13 o 
  -3   5   9       61.83       53.42      5.79 o 
  -2   5   9       29.37       27.12      4.82 o 
  -1   5   9        9.54        2.53      5.66 o 
   0   5   9       46.79       45.86      5.73 o 
   1   5   9      129.16      123.98     25.82 o 
   2   5   9       26.60       31.48      9.35 o 
   3   5   9       43.48       30.99      9.35 o 
   4   5   9        1.64        0.00      7.38 o 
   5   5   9       17.73       12.79      8.85 o 
 -15   6   9       12.18       10.33      9.84 o 
 -14   6   9        0.51        0.00      8.36 o 
 -13   6   9       79.41       86.58     17.46 o 
 -12   6   9       94.28       85.57      8.86 o 
 -11   6   9       22.39       12.00      8.85 o 
 -10   6   9      113.54      121.21      8.82 o 
  -9   6   9      137.05      147.23      9.93 o 
  -8   6   9       23.57       25.20      4.43 o 
  -7   6   9      895.75      961.43     38.52 o 
  -6   6   9       44.09       39.39      4.44 o 
  -5   6   9        1.11        3.05      3.06 o 
  -4   6   9       66.19       67.00      6.50 o 
  -3   6   9       32.94       30.68      5.08 o 
  -2   6   9       40.77       32.10      5.66 o 
  -1   6   9      100.84      102.42      8.12 o 
   0   6   9       46.51       37.38      9.35 o 
   1   6   9        1.71        5.90      6.89 o 
   2   6   9       31.14       25.58      9.35 o 
   3   6   9        4.27        0.00      7.87 o 
   4   6   9       19.31       12.30      8.85 o 
 -15   7   9        0.05        0.00      7.87 o 
 -14   7   9       51.93       25.58     10.82 o 
 -13   7   9        1.11        9.70      5.67 o 
 -12   7   9       38.63       49.97      7.30 o 
 -11   7   9        3.64        0.00      4.34 o 
 -10   7   9       68.44       83.28      8.26 o 
  -9   7   9       45.47       50.61      6.72 o 
  -8   7   9     1505.83     1624.50     57.64 o 
  -7   7   9       19.09        8.93      3.69 o 
  -6   7   9       33.74       21.77      4.16 o 
  -5   7   9      105.74       90.78      7.33 o 
  -4   7   9      239.21      265.08     12.28 o 
  -3   7   9      266.15      271.20     12.36 o 
  -2   7   9      154.33      217.89     21.15 o 
  -1   7   9        2.05        0.00      6.89 o 
   0   7   9      102.28       76.24     12.79 o 
   1   7   9        4.57        8.36      7.38 o 
   2   7   9      126.28      162.31     20.17 o 
   3   7   9        0.44        0.00      7.38 o 
 -14   8   9       48.17       31.97     10.82 o 
 -13   8   9        3.69       10.24      5.67 o 
 -12   8   9        9.94        6.09      5.44 o 
 -11   8   9        3.36        1.31      4.96 o 
 -10   8   9       16.66       15.35      5.79 o 
  -9   8   9       33.11       35.74      5.26 o 
  -8   8   9      779.34      880.16     22.90 o 
  -7   8   9      488.16      514.28     15.39 o 
  -6   8   9        7.45        2.46      5.90 o 
  -5   8   9      117.34      128.98     13.28 o 
  -4   8   9       21.52       20.66      8.85 o 
  -3   8   9       18.70       21.15      9.35 o 
  -2   8   9      100.39      106.24     14.76 o 
  -1   8   9      182.88      205.10     22.13 o 
   0   8   9       15.48       16.23      8.85 o 
   1   8   9        2.39        3.93      7.87 o 
   2   8   9        0.01        0.00      7.38 o 
 -14   9   9       10.47       18.69     10.33 o 
 -13   9   9        8.89        0.00      7.87 o 
 -12   9   9        5.30        4.37      5.44 o 
 -11   9   9        1.46        0.49      5.08 o 
 -10   9   9      136.94      189.68     16.23 o 
  -9   9   9       31.11       34.00      5.34 o 
  -8   9   9      171.26      197.80      9.96 o 
  -7   9   9        0.38        0.00      4.36 o 
  -6   9   9        1.62        0.00      7.87 o 
  -5   9   9        9.67        3.93      8.36 o 
  -4   9   9        2.41        0.00      7.38 o 
  -3   9   9      213.59      271.50     25.08 o 
  -2   9   9       30.88       26.07     10.33 o 
  -1   9   9        5.43        0.00      8.36 o 
   0   9   9        3.34        0.98      8.36 o 
   1   9   9        0.73        2.46      7.87 o 
 -13  10   9       30.55       43.28     12.79 o 
 -12  10   9        1.37        4.43      9.35 o 
 -11  10   9        4.43       14.99      5.79 o 
 -10  10   9       43.76       53.77      7.68 o 
  -9  10   9       13.40       12.21      6.24 o 
  -8  10   9        2.50        0.00      7.87 o 
  -7  10   9       13.67        5.90      8.85 o 
  -6  10   9       17.29        9.35      9.35 o 
  -5  10   9       85.49       75.75     12.79 o 
  -4  10   9      125.91      107.72     15.25 o 
  -3  10   9      259.22      279.37     26.56 o 
  -2  10   9       10.22        3.44      9.35 o 
  -1  10   9       12.27        6.89      9.35 o 
 -12  11   9       10.10        8.85     10.33 o 
 -11  11   9       24.27       21.15     10.82 o 
 -10  11   9       18.83       15.25     10.82 o 
  -9  11   9       30.73       20.17     11.80 o 
  -8  11   9       24.28       12.30     10.33 o 
  -7  11   9        1.25        0.00      8.36 o 
  -6  11   9       43.22       46.23     12.79 o 
  -5  11   9        3.34        0.00      9.84 o 
  -4  11   9       60.48       53.61     12.79 o 
  -3  11   9       11.78       13.28     10.33 o 
  -9  12   9       21.21       20.66     12.30 o 
  -8  12   9        0.06        0.00     10.33 o 
  -7  12   9       16.83        2.95     11.31 o 
  -6  12   9        0.01        0.00      9.35 o 
   1 -15  10        8.00        1.48     11.80 o 
   2 -15  10        1.42        4.43     11.31 o 
   3 -15  10        3.46        0.49     10.82 o 
   4 -15  10       25.82       26.56     12.79 o 
   5 -15  10        0.00        6.39     10.33 o 
   6 -15  10        3.97       13.28     11.80 o 
  -1 -14  10        0.00        4.92     11.31 o 
   0 -14  10        3.59       17.21     11.31 o 
   1 -14  10        0.53        3.93     10.82 o 
   2 -14  10       14.86        2.95      9.84 o 
   3 -14  10        3.32       11.80     11.31 o 
   4 -14  10        2.57        1.97     10.82 o 
   5 -14  10       20.58       20.17     11.80 o 
   6 -14  10        4.55        0.93      5.18 o 
   7 -14  10        0.67        0.00      5.67 o 
   8 -14  10        0.43        0.00      5.64 o 
  -3 -13  10        7.29       10.33     11.31 o 
  -2 -13  10        0.96        0.98     10.82 o 
  -1 -13  10       23.54       34.43     12.30 o 
   0 -13  10       30.80       49.68     14.26 o 
   1 -13  10        3.24        9.84     10.82 o 
   2 -13  10        0.28        0.00      9.35 o 
   3 -13  10       62.89       56.07     13.77 o 
   4 -13  10        0.01        0.00      4.68 o 
   5 -13  10      153.05      144.04     10.98 o 
   6 -13  10       82.04       88.07      9.22 o 
   7 -13  10      191.26      171.15     12.52 o 
   8 -13  10        1.14        0.00      5.06 o 
   9 -13  10        8.04       14.62     11.80 o 
  -5 -12  10       41.41       33.45     14.26 o 
  -4 -12  10       15.38        9.35     11.31 o 
  -3 -12  10       18.93       37.87     13.28 o 
  -2 -12  10       33.66       37.38     12.30 o 
  -1 -12  10        0.66        0.49      9.84 o 
   0 -12  10        3.17       14.26      9.84 o 
   1 -12  10        6.44        9.84      9.84 o 
   2 -12  10       64.20       81.48      8.26 o 
   3 -12  10       52.82       45.45      7.18 o 
   4 -12  10        0.11        0.77      4.68 o 
   5 -12  10      148.69      138.03     10.63 o 
   6 -12  10      483.68      499.20     26.31 o 
   7 -12  10       14.43       17.57      6.10 o 
   8 -12  10      237.02      244.01     14.28 o 
   9 -12  10        8.27        6.65      9.10 o 
  10 -12  10       88.32      105.16     13.53 o 
  -6 -11  10       46.21       26.56     12.79 o 
  -5 -11  10        1.26        6.39     10.82 o 
  -4 -11  10       77.92       66.89     15.25 o 
  -3 -11  10       50.38       41.32     13.28 o 
  -2 -11  10       91.46       79.19     14.76 o 
  -1 -11  10        6.44        3.44      9.84 o 
   0 -11  10       15.79       32.08      6.89 o 
   1 -11  10       13.26       10.03      4.91 o 
   2 -11  10       10.68        8.67      5.06 o 
   3 -11  10       56.99       55.96      7.18 o 
   4 -11  10       34.64       42.24      6.97 o 
   5 -11  10       60.43       50.40      7.44 o 
   6 -11  10        3.88        3.67      5.18 o 
   7 -11  10      135.30      150.23     23.85 o 
   8 -11  10        0.13        6.03      6.08 o 
   9 -11  10       49.76       60.60     10.08 o 
  10 -11  10       13.13       18.07      7.42 o 
  -7 -10  10        0.86       16.72     12.79 o 
  -6 -10  10        5.51        1.97     11.80 o 
  -5 -10  10      123.99      100.83     17.71 o 
  -4 -10  10        8.74        8.85     10.33 o 
  -3 -10  10       15.07       27.54     11.31 o 
  -2 -10  10      260.96      289.76     13.01 o 
  -1 -10  10        1.23        0.00      3.86 o 
   0 -10  10        0.56        1.48      4.17 o 
   1 -10  10        0.78        0.62      5.16 o 
   2 -10  10       28.38       25.68      5.64 o 
   3 -10  10        7.82        1.66      4.43 o 
   4 -10  10       67.57       88.97      8.39 o 
   5 -10  10        0.10        0.00      4.54 o 
   6 -10  10     1091.36     1198.38     35.15 o 
   7 -10  10        0.14        1.44      5.18 o 
   8 -10  10       70.99       69.52      8.69 o 
   9 -10  10        0.00        0.00      5.53 o 
  10 -10  10       66.10       74.91      9.72 o 
  -8  -9  10       37.75       33.94     13.77 o 
  -7  -9  10        5.12       11.31     11.80 o 
  -6  -9  10        1.06        4.43     10.33 o 
  -5  -9  10        3.86        0.00      9.35 o 
  -4  -9  10      657.31      702.65     22.79 o 
  -3  -9  10       41.87       45.71      6.18 o 
  -2  -9  10      130.18      149.58     11.80 o 
  -1  -9  10       53.68       69.03      7.18 o 
   0  -9  10      179.77      223.20     12.54 o 
   1  -9  10       17.10        8.56      4.92 o 
   2  -9  10        7.64       11.13      4.46 o 
   3  -9  10        2.99        4.01      4.92 o 
   4  -9  10       46.87       50.66      6.72 o 
   5  -9  10     1624.15     1733.84     46.61 o 
   6  -9  10        2.94        2.46      4.92 o 
   7  -9  10       23.92       22.98      6.23 o 
   8  -9  10       35.54       46.24      9.35 o 
   9  -9  10       14.51        4.82      6.02 o 
  10  -9  10        1.33        0.00      7.87 o 
  -9  -8  10        8.93       21.64     12.79 o 
  -8  -8  10       26.75       15.74     13.28 o 
  -7  -8  10      126.83      126.90     17.71 o 
  -6  -8  10       13.31       15.61      7.38 o 
  -5  -8  10      399.29      383.58     15.45 o 
  -4  -8  10        1.55        4.55      4.54 o 
  -3  -8  10        0.18        0.00      3.91 o 
  -2  -8  10       34.67       31.84      5.64 o 
  -1  -8  10       80.82       70.27      6.97 o 
   0  -8  10      201.10      203.76     10.75 o 
   1  -8  10      759.18      770.15     23.67 o 
   2  -8  10        1.85        6.69      4.09 o 
   3  -8  10      163.40      176.35     11.07 o 
   4  -8  10        2.27        6.96      4.34 o 
   5  -8  10        6.07        4.81      4.48 o 
   6  -8  10        0.97        0.00      4.13 o 
   7  -8  10       19.74       25.90      5.91 o 
   8  -8  10        0.49        3.65      5.41 o 
   9  -8  10        0.18        0.00      6.89 o 
  10  -8  10      610.14      634.49     33.94 o 
  11  -8  10        0.46        4.43      8.36 o 
 -10  -7  10       17.63       23.12     12.79 o 
  -9  -7  10       14.00       14.26     12.30 o 
  -8  -7  10        1.97        0.00     10.33 o 
  -7  -7  10      102.77      104.02      9.00 o 
  -6  -7  10       11.22       10.44      5.18 o 
  -5  -7  10      941.95      985.50     28.84 o 
  -4  -7  10       57.47       69.73      6.82 o 
  -3  -7  10       43.96       46.70      6.00 o 
  -2  -7  10       70.95       70.17      6.85 o 
  -1  -7  10       21.72       14.60      5.16 o 
   0  -7  10     1354.07     1375.64     36.98 o 
   1  -7  10      701.97      728.16     22.63 o 
   2  -7  10       22.70       23.32      5.16 o 
   3  -7  10        1.03        0.00      3.78 o 
   4  -7  10      174.83      170.18      9.39 o 
   5  -7  10        1.13        1.07      3.78 o 
   6  -7  10        1.28        4.43      4.34 o 
   7  -7  10       16.69       14.58      5.41 o 
   8  -7  10        2.29        0.00      5.90 o 
   9  -7  10      169.77      198.71     17.21 o 
  10  -7  10        0.35        6.89      8.36 o 
 -11  -6  10       43.02       41.81     14.26 o 
 -10  -6  10       11.85        2.46     11.31 o 
  -9  -6  10        7.58       12.47      5.18 o 
  -8  -6  10       15.28       10.28      6.15 o 
  -7  -6  10        0.46        0.00      3.63 o 
  -6  -6  10       17.83       17.59      7.38 o 
  -5  -6  10      257.04      264.67     12.01 o 
  -4  -6  10      292.02      289.79     14.76 o 
  -3  -6  10       38.74       42.84      5.79 o 
  -2  -6  10      285.33      335.47     13.16 o 
  -1  -6  10      123.18      119.70      7.91 o 
   0  -6  10      622.77      690.37     20.99 o 
   1  -6  10      121.91      147.66      8.67 o 
   2  -6  10      213.09      218.99     10.43 o 
   3  -6  10      183.72      159.43      9.04 o 
   4  -6  10      212.20      231.53     10.95 o 
   5  -6  10       18.96       24.35      4.87 o 
   6  -6  10       33.06       41.37      6.64 o 
   7  -6  10        3.65        5.41      6.39 o 
   8  -6  10       46.68       31.97      9.35 o 
   9  -6  10        0.01        0.00      7.38 o 
  10  -6  10      214.70      252.81     20.17 o 
 -12  -5  10       13.28       17.71     12.30 o 
 -11  -5  10      115.17      108.15     10.46 o 
 -10  -5  10       77.99       82.26      9.00 o 
  -9  -5  10       12.87       10.44      5.18 o 
  -8  -5  10       44.45       49.40     10.57 o 
  -7  -5  10       39.79       50.72      6.46 o 
  -6  -5  10        2.10        4.73      4.54 o 
  -5  -5  10       37.56       26.76      5.18 o 
  -4  -5  10      198.19      211.49     10.05 o 
  -3  -5  10       87.94       83.09     13.53 o 
  -2  -5  10       81.41       77.00      6.58 o 
  -1  -5  10      119.37      109.55      7.28 o 
   0  -5  10      230.62      208.07      9.56 o 
   1  -5  10      285.44      252.07     10.60 o 
   2  -5  10       15.09       19.85      4.18 o 
   4  -5  10       41.45       35.12      5.66 o 
   5  -5  10       37.83       50.30      5.88 o 
   6  -5  10       17.61       20.66      7.38 o 
   7  -5  10        2.59        0.49      6.39 o 
   8  -5  10        0.77        1.97      6.39 o 
   9  -5  10       52.19       39.84     10.33 o 
  10  -5  10       58.24       55.58     11.80 o 
 -12  -4  10       17.58       21.44      6.55 o 
 -11  -4  10       14.30       24.48     10.82 o 
 -10  -4  10       32.75       23.41      6.10 o 
  -9  -4  10       27.35       28.76      9.35 o 
  -8  -4  10       75.42       66.49      7.44 o 
  -7  -4  10       76.99       69.64      7.08 o 
  -6  -4  10        8.19        2.26      4.09 o 
  -5  -4  10       57.79       71.72      6.85 o 
  -4  -4  10      103.67      101.25      7.07 o 
  -3  -4  10      185.31      159.93      8.47 o 
  -2  -4  10       71.84       58.02      5.38 o 
  -1  -4  10       78.57       74.30      5.88 o 
   0  -4  10      197.37      198.10     10.33 o 
   1  -4  10       67.63       55.58      6.89 o 
   3  -4  10        2.51        0.20      2.46 o 
   4  -4  10      606.09      628.59     28.53 o 
   5  -4  10       18.82       11.31      6.39 o 
   6  -4  10       54.84       72.30     10.82 o 
   7  -4  10        5.76        1.97      6.39 o 
   8  -4  10        0.76        0.00      5.90 o 
   9  -4  10       17.68        0.00      6.89 o 
  10  -4  10       20.12       27.05      9.35 o 
 -13  -3  10        8.89        9.12      6.26 o 
 -12  -3  10       41.27       34.55      7.45 o 
 -11  -3  10        2.71        0.00      4.79 o 
 -10  -3  10      277.38      302.05     14.41 o 
  -9  -3  10       50.12       50.77      8.36 o 
  -8  -3  10       21.65       22.43      5.18 o 
  -7  -3  10        0.03        0.00      3.72 o 
  -6  -3  10       10.89       10.86      4.36 o 
  -5  -3  10        0.01        0.00      3.64 o 
  -4  -3  10      341.70      320.64     12.31 o 
  -3  -3  10       18.99       18.68      4.17 o 
  -2  -3  10      196.94      198.61      8.82 o 
  -1  -3  10      587.37      517.28     63.70 o 
   2  -3  10       47.02       48.94      4.54 o 
   3  -3  10      133.78      113.13     10.82 o 
   4  -3  10        8.33        8.85      5.41 o 
   5  -3  10        9.85       11.80      6.39 o 
   6  -3  10        8.51       12.30      6.89 o 
   7  -3  10      143.19      153.46     14.26 o 
   8  -3  10        0.61        0.00      6.39 o 
   9  -3  10        3.83        0.00      6.39 o 
  10  -3  10       43.75       58.53     11.80 o 
 -13  -2  10       31.92       44.97      7.90 o 
 -12  -2  10       43.75       50.30      8.37 o 
 -11  -2  10       48.02       50.08      7.55 o 
 -10  -2  10       12.10       12.72      4.99 o 
  -9  -2  10       32.66       36.22      8.12 o 
  -8  -2  10       44.06       48.39      6.15 o 
  -7  -2  10      123.10      115.48      9.35 o 
  -6  -2  10       84.14       77.38      6.72 o 
  -5  -2  10      175.65      180.62      9.02 o 
  -4  -2  10       26.30       17.93      3.99 o 
  -3  -2  10       14.29       19.67      3.83 o 
  -1  -2  10      159.53      145.59     10.82 o 
   0  -2  10        6.51        3.44      4.43 o 
   1  -2  10      100.40      100.34      9.84 o 
   2  -2  10       56.65       55.58      8.36 o 
   3  -2  10       62.19       45.74      8.36 o 
   4  -2  10      269.37      232.65     15.25 o 
   5  -2  10      149.92      161.82     14.26 o 
   6  -2  10        1.61        0.49      5.90 o 
   7  -2  10       68.39       60.01     10.33 o 
   8  -2  10       99.72      102.80     13.77 o 
   9  -2  10        5.39        8.85      7.87 o 
 -14  -1  10       65.93       49.68     13.77 o 
 -13  -1  10       60.90       67.69     11.07 o 
 -12  -1  10      202.18      229.59     13.47 o 
 -11  -1  10       27.81       31.69      6.46 o 
 -10  -1  10      176.11      209.47     13.03 o 
  -9  -1  10        7.33        8.80      5.41 o 
  -8  -1  10       20.61       20.60      4.91 o 
  -7  -1  10       95.71       86.53      7.33 o 
  -6  -1  10      124.88      137.27      8.12 o 
  -5  -1  10      593.73      591.70     26.56 o 
  -4  -1  10      202.46      168.71     10.82 o 
  -3  -1  10       96.93       96.26     15.00 o 
  -2  -1  10      211.36      243.96     14.26 o 
  -1  -1  10      473.16      496.77     22.63 o 
   0  -1  10        3.04        1.48      4.43 o 
   1  -1  10      106.37      113.13     10.33 o 
   2  -1  10       70.94       84.60      9.84 o 
   3  -1  10      411.38      385.61     20.17 o 
   4  -1  10        3.78        0.00      4.43 o 
   5  -1  10      119.05       99.85     11.80 o 
   6  -1  10        0.11        4.43      5.90 o 
   7  -1  10        6.70        4.43      6.89 o 
   8  -1  10        2.80        0.00      6.39 o 
   9  -1  10       90.10       89.03     13.28 o 
 -14   0  10        0.04        0.00      4.36 o 
 -13   0  10       14.70       13.72      6.36 o 
 -12   0  10       80.45       91.59      9.80 o 
 -11   0  10        0.01        0.00      4.82 o 
 -10   0  10       87.43       97.50      8.74 o 
  -9   0  10        0.01        1.08      4.09 o 
  -8   0  10        4.74        9.95      4.48 o 
  -7   0  10        9.50        4.27      4.43 o 
  -6   0  10       47.49       39.35      7.38 o 
  -4   0  10      195.03      149.60      7.07 o 
  -3   0  10      524.53      555.15     15.90 o 
  -2   0  10        9.64        6.89      4.92 o 
  -1   0  10      249.00      258.22     14.76 o 
   0   0  10        9.74       12.30      5.41 o 
   1   0  10      336.46      316.26     17.21 o 
   2   0  10       77.91       67.88      8.85 o 
   3   0  10        2.06        0.98      5.41 o 
   4   0  10      108.99      108.21     10.82 o 
   5   0  10       83.00      105.26     11.80 o 
   6   0  10      192.41      194.77     15.74 o 
   7   0  10        6.17        8.36      6.89 o 
   8   0  10        2.28       11.31      7.87 o 
 -14   1  10        0.33        0.00      4.82 o 
 -13   1  10       14.26        2.81      6.39 o 
 -12   1  10      193.83      189.34     11.76 o 
 -11   1  10       48.99       38.95      6.72 o 
 -10   1  10      157.75      159.27     12.79 o 
  -9   1  10       13.56       11.62      4.48 o 
  -8   1  10      104.84      105.75     11.31 o 
  -7   1  10       41.01       26.57      4.00 o 
  -6   1  10       38.81       24.37      3.64 o 
  -5   1  10       40.30       31.36     13.53 o 
  -4   1  10       60.17       59.85      4.96 o 
  -3   1  10     1147.21     1140.54     29.04 o 
  -2   1  10       39.77       36.40      6.39 o 
  -1   1  10      507.05      511.04     22.63 o 
   0   1  10       98.44       86.57      9.35 o 
   1   1  10        3.17        0.00      3.44 o 
   2   1  10        0.36        2.46      5.41 o 
   3   1  10      386.03      404.80     20.66 o 
   4   1  10        9.43       13.28      6.39 o 
   5   1  10        0.21        0.00      4.92 o 
   6   1  10        0.03        2.95      6.39 o 
   7   1  10        3.93        7.87      6.89 o 
   8   1  10        0.91        2.46      7.38 o 
 -15   2  10        0.37        0.98      9.35 o 
 -14   2  10       14.80       14.14      6.37 o 
 -13   2  10      254.77      254.33     14.15 o 
 -12   2  10      574.50      621.16     22.13 o 
 -11   2  10       18.59       23.26      5.79 o 
 -10   2  10      134.91      126.74      8.74 o 
  -9   2  10       38.77       37.38      8.36 o 
  -8   2  10       84.46      114.18      7.77 o 
  -7   2  10      282.94      293.64     11.82 o 
  -6   2  10       75.56       71.16      9.82 o 
  -5   2  10        0.34        3.34      2.45 o 
  -4   2  10      390.66      428.24     18.82 o 
  -3   2  10       12.45       15.74      5.41 o 
  -2   2  10       68.39       73.78      8.36 o 
  -1   2  10       44.95       51.64      7.38 o 
   0   2  10        7.95        8.85      4.92 o 
   1   2  10        6.33        9.35      5.41 o 
   2   2  10       78.73       62.96      8.36 o 
   3   2  10      112.18      116.57     11.31 o 
   4   2  10        0.37        0.00      4.92 o 
   5   2  10       18.59       14.79      5.44 o 
   6   2  10       25.77       22.88      6.02 o 
   7   2  10      109.65       93.45     14.76 o 
 -15   3  10       14.57       18.20     11.31 o 
 -14   3  10       78.00       79.99      9.80 o 
 -13   3  10        9.47       14.45      6.02 o 
 -12   3  10        7.31        9.04      5.44 o 
 -11   3  10        5.29        6.12      4.61 o 
 -10   3  10       75.17       67.14      7.28 o 
  -9   3  10        1.41        6.15      4.17 o 
  -8   3  10     1135.74     1224.09     33.50 o 
  -7   3  10      847.03      923.39     22.30 o 
  -6   3  10       21.16       18.75      3.41 o 
  -5   3  10       49.50       53.76      6.80 o 
  -4   3  10      118.82      122.38      8.62 o 
  -3   3  10      120.97      118.71      7.90 o 
  -2   3  10        0.40        0.00      3.27 o 
  -1   3  10        8.57        6.71      3.78 o 
   0   3  10      103.91       91.39      7.44 o 
   1   3  10      326.52      306.86     14.19 o 
   2   3  10      472.70      479.78     18.29 o 
   3   3  10       12.59        8.48      4.67 o 
   4   3  10       41.14       35.58      7.87 o 
   5   3  10       19.62       16.72      8.36 o 
   6   3  10        0.27        9.84      8.36 o 
 -15   4  10       10.95       20.66     10.82 o 
 -14   4  10       35.18       27.45      6.85 o 
 -13   4  10       61.89       64.50      8.51 o 
 -12   4  10       96.18      100.99      9.45 o 
 -11   4  10      103.57      114.53     11.31 o 
 -10   4  10      212.38      186.33     10.76 o 
  -9   4  10        0.11        0.00      5.16 o 
  -8   4  10     2387.71     2439.79     60.97 o 
  -7   4  10      225.53      219.74      8.85 o 
  -6   4  10       21.68       27.55      3.76 o 
  -5   4  10      143.71      165.89      9.80 o 
  -4   4  10      203.42      241.11     15.74 o 
  -3   4  10       62.65       64.54      8.12 o 
  -2   4  10       73.67       67.42     10.82 o 
  -1   4  10      456.11      459.28     17.38 o 
   0   4  10      111.54       88.10      7.68 o 
   1   4  10      119.94      118.03     17.46 o 
   2   4  10       50.68       41.03      5.67 o 
   3   4  10        3.96        0.00      5.90 o 
   4   4  10       60.94       40.33     10.82 o 
   5   4  10        8.00       10.33      8.36 o 
 -15   5  10        3.94        2.46      8.85 o 
 -14   5  10        7.53       12.30      6.15 o 
 -13   5  10       28.46       21.26      6.43 o 
 -12   5  10        3.09       11.69      5.38 o 
 -11   5  10       82.57       98.19     16.72 o 
 -10   5  10       12.62       14.48      4.96 o 
  -9   5  10        0.91        3.30      4.67 o 
  -8   5  10      158.00      158.99      8.32 o 
  -7   5  10      207.15      223.42      9.65 o 
  -6   5  10       19.87       16.35      3.57 o 
  -5   5  10      130.38      139.70      9.19 o 
  -4   5  10       10.76       10.29      5.41 o 
  -3   5  10       37.57       39.97      7.62 o 
  -2   5  10        6.27        5.70      4.00 o 
  -1   5  10      464.25      466.31     17.64 o 
   0   5  10       41.83       40.03      6.00 o 
   1   5  10       15.88        0.00      6.89 o 
   2   5  10        1.86        7.87      7.38 o 
   3   5  10       78.28       54.60     11.80 o 
   4   5  10       40.02       18.69      9.35 o 
 -15   6  10       32.83       51.64     13.28 o 
 -14   6  10       52.20       48.35      7.91 o 
 -13   6  10      115.93      102.15     12.54 o 
 -12   6  10        0.39        2.37      4.83 o 
 -11   6  10        0.38        0.00      4.34 o 
 -10   6  10        6.54        0.00      4.34 o 
  -9   6  10       77.87       74.09      8.85 o 
  -8   6  10       59.24       60.20      5.64 o 
  -7   6  10      101.35      107.94      7.06 o 
  -6   6  10        5.01        0.00      3.64 o 
  -5   6  10      490.77      513.01     18.42 o 
  -4   6  10       22.51       22.29      5.08 o 
  -3   6  10      474.71      515.19     36.40 o 
  -2   6  10       28.11       24.42      5.28 o 
  -1   6  10       11.45       13.64      4.46 o 
   0   6  10       24.78       19.18      8.85 o 
   1   6  10        7.56        1.48      7.38 o 
   2   6  10        0.44        5.41      7.87 o 
   3   6  10       59.27       57.06     12.30 o 
 -14   7  10        4.67        3.98      5.67 o 
 -13   7  10       67.89       80.25     16.97 o 
 -12   7  10        0.01        0.00      4.83 o 
 -11   7  10       19.98       15.42      5.64 o 
 -10   7  10       38.67       37.25      6.37 o 
  -9   7  10        0.91        3.65      6.64 o 
  -8   7  10      159.61      166.97      8.89 o 
  -7   7  10       19.63       16.11      5.03 o 
  -6   7  10       14.21       18.88      4.96 o 
  -5   7  10       20.78       26.39     10.33 o 
  -4   7  10      207.34      240.66     12.28 o 
  -3   7  10      178.51      203.89     11.39 o 
  -2   7  10        0.21        7.87      7.87 o 
  -1   7  10       28.62       27.05      9.84 o 
   0   7  10        8.07        6.39      7.87 o 
   1   7  10        4.95       14.26      8.36 o 
   2   7  10        9.84        2.46      7.87 o 
 -14   8  10       52.28       49.19     12.30 o 
 -13   8  10       38.76       20.11      6.50 o 
 -12   8  10        0.00        1.21      6.89 o 
 -11   8  10       53.30       76.26      8.61 o 
 -10   8  10       19.67       15.07      5.67 o 
  -9   8  10       32.47       31.99      6.02 o 
  -8   8  10        3.51        0.00      4.72 o 
  -7   8  10        1.00        3.39      4.36 o 
  -6   8  10       32.51       40.03      6.15 o 
  -5   8  10       99.11      101.98     16.23 o 
  -4   8  10      255.45      330.53     27.05 o 
  -3   8  10      185.24      235.11     23.12 o 
  -2   8  10       14.95       18.20      9.84 o 
  -1   8  10       55.70       40.82     11.31 o 
   0   8  10        0.00        6.39      8.36 o 
   1   8  10        3.16        5.41      8.36 o 
 -13   9  10       28.34       20.95      6.97 o 
 -12   9  10       36.19       45.39      7.62 o 
 -11   9  10       90.39      109.10     12.79 o 
 -10   9  10       11.67       17.88      6.08 o 
  -9   9  10       45.23       37.87      8.85 o 
  -8   9  10        0.82        0.00      4.82 o 
  -7   9  10       11.12       11.98      6.89 o 
  -6   9  10        3.36        0.98      8.36 o 
  -5   9  10        0.03        0.00      8.36 o 
  -4   9  10        0.03        0.00      8.36 o 
  -3   9  10        9.29       11.80      9.84 o 
  -2   9  10       57.83       46.23     11.80 o 
  -1   9  10       68.10       55.09     12.79 o 
   0   9  10       10.76        4.43      9.35 o 
 -12  10  10        1.62        0.00      5.44 o 
 -11  10  10       52.39       76.24     11.31 o 
 -10  10  10       52.70       49.19     10.33 o 
  -9  10  10       27.52       25.58      7.87 o 
  -8  10  10        1.46        0.00      8.85 o 
  -7  10  10        2.58        0.00      8.36 o 
  -6  10  10        4.12        0.00      8.36 o 
  -5  10  10       49.27       49.19     11.80 o 
  -4  10  10       11.58       20.66     10.82 o 
  -3  10  10        3.59        1.97      8.85 o 
  -2  10  10        3.04        0.00      8.85 o 
  -8  11  10       12.56        0.00      9.35 o 
  -7  11  10       17.23        7.87     10.82 o 
  -6  11  10        0.00        0.00      9.84 o 
  -5  11  10        4.25        0.00      9.35 o 
  -1 -14  11       20.79        3.44     10.82 o 
   0 -14  11       10.51       25.58     13.28 o 
   1 -14  11       54.81       57.55     14.76 o 
   2 -14  11        5.67       27.05     12.30 o 
   3 -14  11        1.68        9.35     11.31 o 
   4 -14  11        2.23        0.00      9.84 o 
   5 -14  11       19.08       22.13     12.30 o 
   6 -14  11       44.57       62.01     10.82 o 
   7 -14  11       12.93       30.99      7.38 o 
  -3 -13  11        1.28        1.48     11.31 o 
  -2 -13  11       19.77       13.28     10.82 o 
  -1 -13  11        0.60        0.00      9.84 o 
   0 -13  11       20.20       11.31     11.31 o 
   1 -13  11       46.17       39.35     12.79 o 
   2 -13  11       12.79       15.25     10.82 o 
   3 -13  11       21.41       19.18     11.31 o 
   4 -13  11        4.31        1.01      5.36 o 
   5 -13  11        8.96       13.12     12.79 o 
   6 -13  11        0.50        0.00      5.06 o 
   7 -13  11        0.44        0.00      5.90 o 
   8 -13  11        8.59        6.89      6.58 o 
  -5 -12  11       57.79       38.86     14.76 o 
  -4 -12  11        7.75       17.71     12.79 o 
  -3 -12  11       33.52       30.49     13.77 o 
  -2 -12  11       25.85       28.04     11.80 o 
  -1 -12  11        7.71       11.31     10.33 o 
   0 -12  11        0.00        0.00      8.85 o 
   1 -12  11      118.23      109.30      9.64 o 
   2 -12  11       50.47       49.78      7.18 o 
   3 -12  11        7.01       12.20      5.73 o 
   4 -12  11        2.04        3.36      5.44 o 
   5 -12  11      215.52      213.13     15.99 o 
   6 -12  11       14.56       23.73      6.72 o 
   7 -12  11      257.95      278.47     15.20 o 
   8 -12  11       23.95       20.10      7.08 o 
   9 -12  11       46.65       31.05      7.91 o 
  -6 -11  11        5.59       10.82     12.79 o 
  -5 -11  11        0.09        4.92     12.30 o 
  -4 -11  11       69.75       74.27     16.23 o 
  -3 -11  11        0.36        1.48      9.84 o 
  -2 -11  11      136.61      145.59     18.69 o 
  -1 -11  11        2.54        0.00      9.35 o 
   0 -11  11      114.67       87.79      8.46 o 
   1 -11  11        2.54        5.85      4.68 o 
   2 -11  11       46.20       47.42     12.05 o 
   3 -11  11       17.22       24.82      6.36 o 
   4 -11  11      714.79      735.71     28.77 o 
   5 -11  11        6.72        3.97      5.18 o 
   6 -11  11        0.44       10.24      5.88 o 
   7 -11  11        1.25        0.00      5.28 o 
   8 -11  11        5.52       11.13      6.26 o 
   9 -11  11        0.01        4.92      8.36 o 
  -7 -10  11       13.32       10.33     12.30 o 
  -6 -10  11       38.49       15.74     11.80 o 
  -5 -10  11       36.47       20.66     12.30 o 
  -4 -10  11       11.48        8.85     10.33 o 
  -3 -10  11       34.31       28.04     12.30 o 
  -2 -10  11       30.02       35.48      6.18 o 
  -1 -10  11       35.35       26.28      5.64 o 
   0 -10  11       10.60       11.77      4.99 o 
   1 -10  11       76.30       97.50     14.76 o 
   2 -10  11       15.54       21.85      5.79 o 
   3 -10  11        2.50        5.09      5.18 o 
   4 -10  11       11.45        5.34      5.54 o 
   5 -10  11       98.45       98.32      9.31 o 
   6 -10  11       23.16       25.61      6.72 o 
   7 -10  11       21.78       24.29      6.50 o 
   8 -10  11        2.64        4.92      7.38 o 
   9 -10  11      191.28      245.43     20.17 o 
  -8  -9  11        3.57       12.30     12.79 o 
  -7  -9  11       52.73       59.02     15.25 o 
  -6  -9  11        0.05        0.00     10.82 o 
  -5  -9  11      241.95      248.39     23.12 o 
  -4  -9  11       64.48       71.17      8.18 o 
  -3  -9  11       10.38        6.39      4.68 o 
  -2  -9  11       68.62       76.31      7.73 o 
  -1  -9  11      400.62      374.64     15.01 o 
   0  -9  11      166.57      156.79     10.05 o 
   1  -9  11       48.28       50.04      6.62 o 
   2  -9  11       27.55       29.13      5.88 o 
   3  -9  11      110.88      110.96      9.37 o 
   4  -9  11       96.35       97.01      8.86 o 
   5  -9  11       75.16       93.69      9.02 o 
   6  -9  11        2.50        8.74      5.32 o 
   7  -9  11       66.97       72.79     11.80 o 
   8  -9  11       16.72       26.56      9.35 o 
   9  -9  11       13.31       10.82      8.36 o 
  10  -9  11      789.69      893.70     42.79 o 
  -9  -8  11        7.59       14.26     12.79 o 
  -8  -8  11        7.55       12.30     12.30 o 
  -7  -8  11        8.69       14.76     11.31 o 
  -6  -8  11       31.09       44.36      7.08 o 
  -5  -8  11     1037.89     1118.01     32.74 o 
  -4  -8  11       52.96       55.18      7.00 o 
  -3  -8  11      261.55      248.88     12.27 o 
  -2  -8  11      322.33      321.01     13.47 o 
  -1  -8  11      302.60      304.85     13.00 o 
   0  -8  11      598.93      592.31     20.03 o 
   1  -8  11      232.36      237.97     11.76 o 
   2  -8  11       43.21       54.81      6.72 o 
   3  -8  11       37.51       41.94      6.43 o 
   4  -8  11        5.57        1.20      6.89 o 
   5  -8  11       92.80       88.27      8.17 o 
   6  -8  11        0.24        4.92      6.89 o 
   7  -8  11       10.14        7.87      7.38 o 
   8  -8  11        0.08        0.00      5.90 o 
   9  -8  11      502.89      562.68     30.99 o 
  10  -8  11       11.86       13.77      9.35 o 
 -10  -7  11        1.87        1.48     10.33 o 
  -9  -7  11       46.77       33.94     13.77 o 
  -8  -7  11       14.93       17.60      5.81 o 
  -7  -7  11      182.86      187.55     11.09 o 
  -6  -7  11      176.97      162.04     19.67 o 
  -5  -7  11      178.27      184.63     10.83 o 
  -4  -7  11       32.07       34.28      6.00 o 
  -3  -7  11       21.15       28.19      5.79 o 
  -2  -7  11       39.85       33.21      5.90 o 
  -1  -7  11        9.44        4.57      4.72 o 
   0  -7  11     1111.93     1130.18     31.71 o 
   1  -7  11       72.35       71.58     13.03 o 
   2  -7  11     1558.00     1508.13     40.43 o 
   3  -7  11        0.84        0.74      4.17 o 
   4  -7  11      905.76      919.73     27.30 o 
   5  -7  11       12.60       20.66      7.87 o 
   6  -7  11        0.12        1.97      5.90 o 
   7  -7  11        9.49        0.98      5.90 o 
   8  -7  11       10.36       13.28      7.87 o 
   9  -7  11       74.25       63.94     12.79 o 
  10  -7  11       65.85       70.83     13.28 o 
 -11  -6  11        1.22       11.80     12.79 o 
 -10  -6  11       89.15      108.70     18.69 o 
  -9  -6  11       48.67       44.89      8.12 o 
  -8  -6  11        0.58        0.00      4.79 o 
  -7  -6  11        6.18        0.00      4.74 o 
  -6  -6  11        0.82        2.57      4.68 o 
  -5  -6  11       11.15       11.02      4.91 o 
  -4  -6  11       64.06       56.16      6.62 o 
  -3  -6  11        7.75        3.33      4.36 o 
  -2  -6  11      111.65      114.82      8.47 o 
  -1  -6  11     1057.58     1071.93     40.58 o 
   0  -6  11      440.87      408.51     15.10 o 
   1  -6  11      694.94      683.52     21.21 o 
   2  -6  11      106.92      126.65      8.52 o 
   3  -6  11       28.83       38.39      5.56 o 
   4  -6  11      128.74      131.82     12.79 o 
   5  -6  11      104.98      134.28     13.28 o 
   6  -6  11      163.80      161.82     14.76 o 
   7  -6  11       13.84       20.17      8.36 o 
   8  -6  11       10.59       12.79      8.36 o 
   9  -6  11        2.11        0.00      7.87 o 
  10  -6  11        5.92        7.87      8.85 o 
 -11  -5  11      156.02      155.28     11.65 o 
 -10  -5  11       30.88       34.41      7.08 o 
  -9  -5  11       20.00       23.14      6.89 o 
  -8  -5  11        0.00        0.00      4.00 o 
  -7  -5  11       39.98       48.39      6.82 o 
  -6  -5  11      142.65      130.93      9.09 o 
  -5  -5  11       91.84       91.10      7.91 o 
  -4  -5  11       13.62       13.55      4.46 o 
  -3  -5  11       55.36       44.43     11.80 o 
  -2  -5  11        0.83        0.00      3.27 o 
  -1  -5  11       76.81       75.47      6.78 o 
   0  -5  11     3859.20     3706.91     88.39 o 
   1  -5  11      424.33      404.47     14.25 o 
   2  -5  11      421.73      423.68     15.49 o 
   3  -5  11       29.26       38.86      7.87 o 
   4  -5  11       31.07       24.59      6.89 o 
   5  -5  11      205.53      201.66     15.74 o 
   6  -5  11      105.50      135.26     14.76 o 
   7  -5  11       91.03       86.07     12.30 o 
   8  -5  11       21.52       28.04      9.35 o 
   9  -5  11       22.32       32.95      9.84 o 
 -12  -4  11       35.33       31.54      7.21 o 
 -11  -4  11        0.39        3.47      5.57 o 
 -10  -4  11       58.91       77.91     10.57 o 
  -9  -4  11        7.60       10.76      5.54 o 
  -8  -4  11       11.47       10.53      5.90 o 
  -7  -4  11        2.88        0.00      7.87 o 
  -6  -4  11       86.82      101.49      8.39 o 
  -5  -4  11        3.73        0.00      3.78 o 
  -4  -4  11       39.61       37.43      5.32 o 
  -3  -4  11        4.10        3.35      3.78 o 
  -2  -4  11       62.94       72.30      6.26 o 
  -1  -4  11     2375.77     2291.79     56.42 o 
   0  -4  11      266.97      248.88     13.77 o 
   2  -4  11       27.52       11.31      4.92 o 
   3  -4  11        3.61        2.46      5.90 o 
   4  -4  11       26.32       26.07      7.38 o 
   5  -4  11      309.02      327.08     20.17 o 
   6  -4  11       14.94       25.08      8.36 o 
   7  -4  11       99.28       90.99     12.79 o 
   8  -4  11       31.52       37.38      9.84 o 
   9  -4  11       61.89       79.68     13.28 o 
 -13  -3  11       22.43       12.30     11.07 o 
 -12  -3  11       12.45        6.37      6.10 o 
 -11  -3  11      126.52      138.10     11.09 o 
 -10  -3  11      191.57      178.55     11.19 o 
  -9  -3  11        0.39        0.00      6.39 o 
  -8  -3  11      134.24      127.57      9.22 o 
  -7  -3  11      160.77      173.42     10.15 o 
  -6  -3  11       13.30       14.70      4.46 o 
  -5  -3  11        3.28        2.80      3.99 o 
  -4  -3  11      139.40      135.00      8.33 o 
  -3  -3  11        6.17        5.16      3.48 o 
  -2  -3  11        2.40        0.52      2.72 o 
   0  -3  11      636.32        1.97      2.46 o 
   1  -3  11      292.02      210.51     13.77 o 
   2  -3  11      123.58      119.03     11.80 o 
   3  -3  11       14.12       10.82      5.90 o 
   4  -3  11      677.48      641.87     29.51 o 
   5  -3  11        0.16        3.44      6.39 o 
   6  -3  11       65.86       55.09     10.33 o 
   7  -3  11      163.09      163.79     15.25 o 
   8  -3  11        0.57        0.00      6.89 o 
   9  -3  11       43.42       35.91      9.84 o 
 -13  -2  11        8.06        4.05      6.26 o 
 -12  -2  11       30.85       20.14      7.00 o 
 -11  -2  11       42.97       37.21      7.18 o 
 -10  -2  11        0.47        1.05      5.16 o 
  -9  -2  11       32.04       45.20      9.10 o 
  -8  -2  11       27.40       26.00      5.54 o 
  -7  -2  11      261.15      239.20     15.00 o 
  -6  -2  11        0.67        0.00      4.18 o 
  -5  -2  11        2.70        2.95      3.83 o 
  -4  -2  11       13.73        7.13      9.84 o 
  -3  -2  11       34.80       36.40      5.90 o 
  -1  -2  11      178.86       71.32      8.85 o 
   0  -2  11       15.86       15.74      5.90 o 
   1  -2  11      164.56      167.23     12.79 o 
   2  -2  11       39.17       43.77      8.36 o 
   3  -2  11      102.78       93.94     11.31 o 
   4  -2  11        7.17        6.39      5.90 o 
   5  -2  11     1070.34     1013.22     41.32 o 
   6  -2  11        0.01        6.89      6.89 o 
   7  -2  11       89.61       92.96     12.79 o 
   8  -2  11        0.87        0.00      6.39 o 
 -13  -1  11        1.49        0.00      8.85 o 
 -12  -1  11       46.00       44.42      8.04 o 
 -11  -1  11       77.72       77.00      8.86 o 
 -10  -1  11      218.96      219.51     11.90 o 
  -9  -1  11        2.34        3.44      4.72 o 
  -8  -1  11        0.20        1.60      5.41 o 
  -7  -1  11        3.27        8.27      4.36 o 
  -6  -1  11      103.95      110.14      8.85 o 
  -5  -1  11        1.81        5.16      2.53 o 
  -4  -1  11        0.68        0.00      1.76 o 
  -3  -1  11       12.94        2.46      3.44 o 
  -2  -1  11      884.88      943.87     36.40 o 
  -1  -1  11        6.62        0.49      4.92 o 
   0  -1  11      479.18      490.87     22.63 o 
   1  -1  11       19.06       20.66      6.39 o 
   2  -1  11      368.99      355.61     19.67 o 
   3  -1  11        0.15        0.00      4.43 o 
   4  -1  11      292.20      290.69     18.20 o 
   5  -1  11        2.07        0.00      5.90 o 
   6  -1  11        0.67        0.49      5.90 o 
   7  -1  11       18.26       20.66      7.87 o 
   8  -1  11        1.21        0.00      5.90 o 
 -14   0  11       32.87       37.11      6.71 o 
 -13   0  11       11.58       10.07      5.42 o 
 -12   0  11       26.32       21.91      6.72 o 
 -11   0  11       84.55       89.03      9.31 o 
 -10   0  11        1.75        3.27      4.82 o 
  -9   0  11       11.65       19.23      5.32 o 
  -8   0  11       53.83       70.46      7.12 o 
  -7   0  11        9.24        6.93      4.13 o 
  -6   0  11        0.82        0.54      2.04 o 
  -5   0  11        0.69        0.76      1.89 o 
  -4   0  11       81.87       73.96      5.44 o 
  -3   0  11      886.20      944.85     36.40 o 
  -2   0  11       80.62       83.62      9.35 o 
  -1   0  11      633.95      639.90     27.05 o 
   0   0  11        7.73       11.80      5.41 o 
   1   0  11       16.81       13.77      5.41 o 
   2   0  11       59.47       48.69      8.36 o 
   3   0  11       28.68       32.46      7.87 o 
   4   0  11      124.14       99.85     11.80 o 
   5   0  11      376.13      402.34     22.13 o 
   6   0  11       91.06      104.27     13.28 o 
   7   0  11       62.17       84.60     12.79 o 
 -14   1  11        1.58        0.00      7.87 o 
 -13   1  11       35.13       50.97      8.04 o 
 -12   1  11        0.87        1.80      4.96 o 
 -11   1  11      413.86      461.98     18.14 o 
 -10   1  11        8.94       11.35      8.36 o 
  -9   1  11        0.20        0.00      5.41 o 
  -8   1  11       44.72       41.40      5.73 o 
  -7   1  11       81.89       70.65      6.61 o 
  -6   1  11      214.93      180.74      8.67 o 
  -5   1  11        1.78        2.36      3.18 o 
  -4   1  11       32.22       27.54      6.39 o 
  -3   1  11        7.32        7.87      4.92 o 
  -2   1  11        8.03        9.84      5.41 o 
  -1   1  11       18.15       16.72      5.90 o 
   0   1  11       30.62       48.20      7.87 o 
   1   1  11      130.74      124.93     11.31 o 
   2   1  11      305.49      305.93     17.71 o 
   3   1  11      177.41      181.99     13.77 o 
   4   1  11      103.43      129.85     12.79 o 
   5   1  11       22.00       22.63      7.38 o 
   6   1  11       23.14       23.12      7.87 o 
   7   1  11        1.68        0.00      6.39 o 
 -14   2  11       45.22       53.29      8.61 o 
 -13   2  11      219.48      228.07     15.25 o 
 -12   2  11        3.42        1.20      7.62 o 
 -11   2  11       84.53       76.12      8.12 o 
 -10   2  11       34.60       30.55      5.88 o 
  -9   2  11       16.71       17.91      5.03 o 
  -8   2  11      756.75      801.23     24.32 o 
  -7   2  11       43.05       44.03      4.58 o 
  -6   2  11      100.65      102.07      6.09 o 
  -5   2  11       22.73       18.18      9.10 o 
  -4   2  11      107.99       95.64     16.48 o 
  -3   2  11       15.40       10.33      4.92 o 
  -2   2  11       24.66       28.53      6.39 o 
  -1   2  11       80.35       73.29      8.85 o 
   0   2  11        4.14        0.00      4.43 o 
   1   2  11       97.22       77.71      9.84 o 
   2   2  11        4.57        0.00      4.43 o 
   3   2  11      164.13      150.02     12.79 o 
   4   2  11       38.37       53.50      9.84 o 
   5   2  11       87.11       78.22     10.57 o 
   6   2  11       45.27       52.63     12.30 o 
 -14   3  11      101.76      105.36     13.77 o 
 -13   3  11        1.43        6.50     11.07 o 
 -12   3  11       43.49       56.59      7.68 o 
 -11   3  11        5.58        6.15      5.16 o 
 -10   3  11      302.99      346.86     14.75 o 
  -9   3  11       39.92       49.96      6.43 o 
  -8   3  11      285.25      299.04     13.53 o 
  -7   3  11      123.67      134.93      7.12 o 
  -6   3  11      510.88      523.48     18.54 o 
  -5   3  11      254.85      240.14     11.94 o 
  -4   3  11        5.49        8.36      4.17 o 
  -3   3  11       43.59       42.38      5.67 o 
  -2   3  11        4.00        1.92      3.78 o 
  -1   3  11        0.55        2.57      3.72 o 
   0   3  11       29.28       27.88     10.33 o 
   1   3  11       22.54       19.04      5.90 o 
   2   3  11      106.91       81.22     20.90 o 
   3   3  11       26.62       27.32      5.67 o 
   4   3  11       52.36       25.58      9.35 o 
   5   3  11       13.37       24.59      9.84 o 
 -14   4  11       28.80       37.38      7.77 o 
 -13   4  11      280.11      262.94     14.01 o 
 -12   4  11        2.68        0.98      4.72 o 
 -11   4  11       48.34       50.42      7.07 o 
 -10   4  11        3.42        4.58      4.48 o 
  -9   4  11       31.69       33.26      6.08 o 
  -8   4  11       40.95       49.05      9.35 o 
  -7   4  11       15.90       20.44      7.38 o 
  -6   4  11       84.15       90.25     18.20 o 
  -5   4  11      297.33      361.30     14.88 o 
  -4   4  11      418.19      421.21     16.63 o 
  -3   4  11      275.91      270.03     12.83 o 
  -2   4  11        1.64        0.00      3.64 o 
  -1   4  11        1.47        2.17      4.00 o 
   0   4  11        1.49        2.13      4.00 o 
   1   4  11        3.51        0.00      3.72 o 
   2   4  11       10.25       15.64      4.91 o 
   3   4  11        0.42        0.00      6.39 o 
   4   4  11       21.30       24.59      9.35 o 
 -14   5  11       54.30       57.89      8.26 o 
 -13   5  11       11.91        5.40      8.61 o 
 -12   5  11        8.09        2.70      4.96 o 
 -11   5  11      330.32      322.22     14.75 o 
 -10   5  11        9.97        6.28      4.69 o 
  -9   5  11      313.39      292.40     13.04 o 
  -8   5  11      466.06      484.98     17.35 o 
  -7   5  11      412.71      494.25     18.41 o 
  -6   5  11      360.83      359.73     22.63 o 
  -5   5  11       10.45       16.18      4.46 o 
  -4   5  11        8.94        1.92      3.64 o 
  -3   5  11       13.58       13.86      4.83 o 
  -2   5  11      313.13      332.28     14.56 o 
  -1   5  11       72.09       69.50      7.08 o 
   0   5  11        1.42        4.01      4.17 o 
   1   5  11       17.46        8.85      8.36 o 
   2   5  11        7.00        0.00      6.39 o 
   3   5  11       42.83       39.84     11.31 o 
 -14   6  11       11.18        3.86      5.79 o 
 -13   6  11        1.75        3.01      5.38 o 
 -12   6  11       18.74       25.77     13.28 o 
 -11   6  11        1.78        2.02      4.96 o 
 -10   6  11        0.02        0.00      6.15 o 
  -9   6  11      193.74      208.05     15.74 o 
  -8   6  11        0.36        0.00      7.62 o 
  -7   6  11      548.04      633.17     21.86 o 
  -6   6  11       45.05       42.43      6.23 o 
  -5   6  11        0.61        0.00      3.99 o 
  -4   6  11       32.45       33.53      5.79 o 
  -3   6  11      168.77      195.40     11.17 o 
  -2   6  11       53.53       57.17      6.97 o 
  -1   6  11      250.30      266.09     24.59 o 
   0   6  11        0.04        0.00      7.38 o 
   1   6  11        6.70       15.25      8.85 o 
   2   6  11        4.13        0.00      7.38 o 
 -14   7  11        0.18        0.90      5.88 o 
 -13   7  11       57.33       68.09      8.82 o 
 -12   7  11        8.07       12.09      5.64 o 
 -11   7  11        5.20        7.02      5.73 o 
 -10   7  11       16.11        6.39      6.89 o 
  -9   7  11       28.56       36.40      8.36 o 
  -8   7  11      201.04      242.59     12.87 o 
  -7   7  11       40.51       42.84     13.77 o 
  -6   7  11       55.58       59.41      7.07 o 
  -5   7  11       83.14      104.02     11.80 o 
  -4   7  11       14.06       20.87      5.54 o 
  -3   7  11      243.42      313.31     26.07 o 
  -2   7  11        3.10        0.00      7.38 o 
  -1   7  11        1.44        0.00      7.87 o 
   0   7  11       39.61       31.48     10.82 o 
   1   7  11        1.22        2.46      7.87 o 
 -13   8  11       10.97       16.36      6.58 o 
 -12   8  11        0.09        1.11      5.44 o 
 -11   8  11        0.38        0.49      6.39 o 
 -10   8  11        1.23        0.00      5.90 o 
  -9   8  11       89.68       70.34     10.33 o 
  -8   8  11       62.89       60.16      8.12 o 
  -7   8  11        2.47        1.69      4.72 o 
  -6   8  11       84.60       91.26      8.26 o 
  -5   8  11        1.61        0.00      7.38 o 
  -4   8  11      104.00       80.66     13.77 o 
  -3   8  11       32.84       35.41     10.82 o 
  -2   8  11       45.26       26.56     10.82 o 
  -1   8  11        1.29        0.00      7.87 o 
   0   8  11        0.08        0.00      8.36 o 
 -12   9  11       10.71        5.41      7.38 o 
 -11   9  11        0.14        0.00      6.39 o 
 -10   9  11        5.23        4.43      6.89 o 
  -9   9  11       32.43       34.43      8.85 o 
  -8   9  11        3.92        0.13      9.35 o 
  -7   9  11       87.38       63.94     12.30 o 
  -6   9  11        0.03        0.00      7.87 o 
  -5   9  11        1.79        0.00      7.87 o 
  -4   9  11       29.76       31.97     11.31 o 
  -3   9  11      132.82      111.65     16.23 o 
  -2   9  11        1.54        2.95      9.35 o 
 -11  10  11        0.14        8.85      7.87 o 
 -10  10  11        0.11        0.00      6.39 o 
  -8  10  11        0.01        0.00      8.85 o 
  -7  10  11       15.02        3.93      9.35 o 
  -6  10  11       13.48        0.00      9.35 o 
  -5  10  11       10.60       11.31      9.84 o 
  -4  10  11        7.93       16.23     10.82 o 
   0 -14  12       27.60       30.49     13.28 o 
   1 -14  12        6.26        0.98     10.82 o 
   2 -14  12        5.60       13.77     12.30 o 
   3 -14  12        0.06        0.00     10.33 o 
   4 -14  12        1.93        4.43     10.82 o 
   5 -14  12        4.96        9.15      6.55 o 
  -2 -13  12       11.68       10.82     11.31 o 
  -1 -13  12       17.95        0.00      9.35 o 
   0 -13  12       20.16       20.17     11.80 o 
   1 -13  12        0.92        0.00     10.33 o 
   2 -13  12       20.31       15.25     11.31 o 
   3 -13  12       57.52       58.85      8.37 o 
   4 -13  12        0.13        0.00      5.73 o 
   5 -13  12       40.47       37.56      7.90 o 
   6 -13  12       11.48        8.17      6.46 o 
   7 -13  12      216.25      274.43     15.68 o 
  -4 -12  12        0.10        0.00     10.82 o 
  -3 -12  12       30.44       24.10     13.28 o 
  -2 -12  12        9.62        0.00     10.33 o 
  -1 -12  12        0.96       10.82     10.82 o 
   0 -12  12       64.38       92.47     15.74 o 
   1 -12  12       73.94       92.41      9.55 o 
   2 -12  12        4.26        0.00      4.99 o 
   3 -12  12       17.88       32.77     11.56 o 
   4 -12  12        1.67        2.34     13.77 o 
   5 -12  12       14.19        8.36      5.81 o 
   6 -12  12        5.62       15.61      6.46 o 
   7 -12  12       84.43       92.04     10.26 o 
   8 -12  12       42.17       39.84     10.82 o 
  -6 -11  12       13.50       24.10     13.77 o 
  -5 -11  12        2.62        6.89     11.80 o 
  -4 -11  12      112.09      134.28     19.67 o 
  -3 -11  12       37.37       30.00     12.79 o 
  -2 -11  12       12.57       23.61     11.31 o 
  -1 -11  12       26.61       22.38      6.15 o 
   0 -11  12        6.14        1.75      4.74 o 
   1 -11  12        1.07        0.00      4.62 o 
   2 -11  12      191.25      167.49     10.98 o 
   3 -11  12       12.08       10.19      6.15 o 
   4 -11  12        3.50        0.00      7.13 o 
   5 -11  12      279.65      291.72     21.64 o 
   6 -11  12       16.48       20.52      6.62 o 
   7 -11  12        0.55        5.90      8.36 o 
   8 -11  12        7.85       12.30      8.85 o 
  -7 -10  12       69.56       81.16     17.21 o 
  -6 -10  12       60.87       50.17     14.76 o 
  -5 -10  12       30.76       21.64     12.79 o 
  -4 -10  12       44.60       38.86     13.28 o 
  -3 -10  12       12.10       13.14      5.18 o 
  -2 -10  12        1.12        0.00      4.62 o 
  -1 -10  12        4.34        0.42      4.82 o 
   0 -10  12        8.65        2.89      4.99 o 
   1 -10  12        9.94        8.68      5.28 o 
   2 -10  12       98.66      101.99      9.45 o 
   3 -10  12       58.32       65.69      8.12 o 
   4 -10  12      782.95      803.46     45.99 o 
   5 -10  12        0.21        1.92      6.39 o 
   6 -10  12      398.65      414.63     24.59 o 
   7 -10  12        2.18        7.87      7.38 o 
   8 -10  12       43.66       41.81     10.82 o 
   9 -10  12        5.51       17.71      9.35 o 
  -8  -9  12        0.34        0.00     10.82 o 
  -7  -9  12       46.09       27.54     12.30 o 
  -6  -9  12       79.15       80.66     16.72 o 
  -5  -9  12       12.76       11.33      5.62 o 
  -4  -9  12      180.31      207.03     11.91 o 
  -3  -9  12      139.86      158.92     10.37 o 
  -2  -9  12        0.02        2.20      4.54 o 
  -1  -9  12       11.67       16.28      5.54 o 
   0  -9  12      476.09      494.27     18.49 o 
   1  -9  12      105.88      117.85      9.45 o 
   2  -9  12       17.34        7.84      5.18 o 
   3  -9  12      481.70      403.75     16.60 o 
   4  -9  12      109.67      100.68     15.99 o 
   5  -9  12        7.27        8.36      7.38 o 
   6  -9  12        8.31        7.38      7.38 o 
   7  -9  12        2.92        2.95      6.89 o 
   8  -9  12        0.29        2.46      7.87 o 
   9  -9  12       17.39       16.72     10.33 o 
  -9  -8  12        0.33        0.00      9.35 o 
  -8  -8  12       31.52       49.68     14.76 o 
  -7  -8  12        0.01        0.00      4.79 o 
  -6  -8  12      151.18      169.35     11.17 o 
  -5  -8  12      399.59      435.02     19.18 o 
  -4  -8  12       81.37       79.27      8.39 o 
  -3  -8  12      141.73      148.83     10.16 o 
  -2  -8  12      377.25      340.34     14.41 o 
  -1  -8  12      246.52      278.04     12.96 o 
   0  -8  12      753.38      775.39     24.58 o 
   1  -8  12      216.84      217.09     11.27 o 
   2  -8  12       22.41       16.66      5.53 o 
   3  -8  12        4.30       12.31      5.08 o 
   4  -8  12       45.69       49.19      9.84 o 
   5  -8  12        5.44        0.00      5.90 o 
   6  -8  12        6.53        5.41      7.38 o 
   7  -8  12       39.41       34.43      9.35 o 
   8  -8  12        1.70        0.00      7.38 o 
   9  -8  12        0.01       11.80      9.35 o 
 -10  -7  12        0.57        0.00     11.31 o 
  -9  -7  12        2.07       14.26     12.79 o 
  -8  -7  12       32.79       27.88      6.70 o 
  -7  -7  12       32.00       33.47     10.33 o 
  -6  -7  12       26.89       30.54      6.55 o 
  -5  -7  12       79.47       72.02     13.77 o 
  -4  -7  12        1.21        0.00      5.41 o 
  -3  -7  12      208.33      197.15     11.11 o 
  -2  -7  12        4.15        0.00      4.36 o 
  -1  -7  12     2392.27     2374.61     59.92 o 
   0  -7  12      791.43      771.31     23.97 o 
   1  -7  12     1451.28     1527.48     54.60 o 
   2  -7  12      153.97      160.44      9.91 o 
   3  -7  12      153.35      174.61     14.26 o 
   4  -7  12       10.83       15.25      7.38 o 
   5  -7  12       46.85       37.38      8.85 o 
   6  -7  12       25.37       33.94      8.36 o 
   7  -7  12        5.62        8.85      7.87 o 
   8  -7  12        3.89        5.41      8.36 o 
   9  -7  12      393.48      472.67     28.53 o 
 -10  -6  12       16.99       23.13      7.00 o 
  -9  -6  12        2.63        0.00      4.74 o 
  -8  -6  12       25.40       19.93      6.10 o 
  -7  -6  12      145.46      150.98     10.73 o 
  -6  -6  12     1071.69     1072.64     31.85 o 
  -5  -6  12       26.64       23.61      5.79 o 
  -4  -6  12      317.39      317.33     15.00 o 
  -3  -6  12       39.04       41.82      6.37 o 
  -2  -6  12      298.67      298.03     13.36 o 
  -1  -6  12       36.70       42.46      6.23 o 
   0  -6  12      151.60      168.23      9.74 o 
   1  -6  12      314.05      296.49     12.52 o 
   2  -6  12      136.74      127.39     12.30 o 
   3  -6  12       39.12       41.81      9.35 o 
   4  -6  12      427.53      431.36     23.61 o 
   5  -6  12       35.15       39.35      9.35 o 
   6  -6  12       72.35       87.06     11.80 o 
   7  -6  12      125.73      120.50     15.25 o 
   8  -6  12      471.23      519.89     29.51 o 
   9  -6  12        1.55        0.00      7.38 o 
 -11  -5  12       28.41       30.06      7.37 o 
 -10  -5  12      126.82      136.27     11.55 o 
  -9  -5  12       76.32       83.46      8.92 o 
  -8  -5  12       18.15       17.58      6.00 o 
  -7  -5  12      241.28      238.40     12.76 o 
  -6  -5  12       95.06       97.27      8.62 o 
  -5  -5  12       43.17       42.97      6.26 o 
  -4  -5  12      159.15      149.33      9.66 o 
  -3  -5  12       30.24       18.62      5.18 o 
  -2  -5  12       56.59       46.57      5.88 o 
  -1  -5  12        0.96        3.69      4.18 o 
   0  -5  12        2.11        1.97      5.41 o 
   1  -5  12      191.23      193.79     14.26 o 
   2  -5  12      195.59      196.74     14.76 o 
   3  -5  12      493.53      530.71     26.07 o 
   4  -5  12      566.17      558.25     28.04 o 
   5  -5  12       41.75       55.09      9.84 o 
   6  -5  12       58.95       61.48     11.31 o 
   7  -5  12        4.94        3.44      8.36 o 
   8  -5  12      175.52      189.36     17.71 o 
 -12  -4  12        0.75        1.40      7.13 o 
 -11  -4  12       75.52       94.94     14.26 o 
 -10  -4  12      285.25      294.14     14.77 o 
  -9  -4  12        0.33        0.00      7.62 o 
  -8  -4  12       33.96       23.66      6.26 o 
  -7  -4  12        0.16        0.00      4.46 o 
  -6  -4  12      426.25      441.15     17.71 o 
  -5  -4  12       69.25       76.66      7.42 o 
  -4  -4  12       42.77       46.09      6.08 o 
  -3  -4  12      103.48       96.63      7.47 o 
  -2  -4  12       44.62       35.07      7.38 o 
  -1  -4  12      108.34      125.42     12.79 o 
   0  -4  12       47.55       29.02      6.89 o 
   1  -4  12      750.85      708.76     30.99 o 
   2  -4  12       91.08       72.30      9.84 o 
   3  -4  12      562.68      550.38     27.05 o 
   4  -4  12     1195.95     1120.44     45.25 o 
   5  -4  12       47.10       39.35      8.85 o 
   6  -4  12        7.70        9.84      7.38 o 
   7  -4  12       22.06       26.56      9.84 o 
   8  -4  12        0.85        4.92      7.38 o 
 -12  -3  12        0.02        0.00      8.12 o 
 -11  -3  12      387.52      387.68     17.61 o 
 -10  -3  12      181.26      186.56     11.91 o 
  -9  -3  12        0.88        0.00      4.82 o 
  -8  -3  12        8.46        7.55      5.18 o 
  -7  -3  12       37.50       42.03     11.07 o 
  -6  -3  12        1.92        0.00      4.00 o 
  -5  -3  12       17.74       17.87      4.83 o 
  -4  -3  12        1.41        0.00      4.67 o 
  -3  -3  12      280.25      242.59     10.57 o 
  -2  -3  12       47.95        9.84      4.43 o 
   0  -3  12       17.56        9.84      5.41 o 
   1  -3  12      198.53      208.05     14.76 o 
   2  -3  12      260.06      259.21     17.21 o 
   3  -3  12      311.91      283.31     18.69 o 
   4  -3  12      118.69      140.67     13.77 o 
   5  -3  12        0.36        0.49      5.90 o 
   6  -3  12       92.86       76.73     11.80 o 
   7  -3  12       15.00       21.15      8.36 o 
   8  -3  12       13.27       25.08      9.84 o 
 -13  -2  12        2.97        0.00      5.36 o 
 -12  -2  12        3.27        3.04      5.88 o 
 -11  -2  12       59.58       57.38      8.10 o 
 -10  -2  12       24.99       25.70      6.46 o 
  -9  -2  12        9.93        7.81      5.28 o 
  -8  -2  12       10.82       10.59      5.08 o 
  -7  -2  12       71.29       72.66      7.42 o 
  -6  -2  12       34.04       39.83      6.15 o 
  -5  -2  12      120.20       97.13      7.47 o 
  -4  -2  12        0.04        0.00      3.29 o 
  -3  -2  12        0.15        0.00      1.48 o 
  -2  -2  12      954.83      493.82     23.12 o 
  -1  -2  12      985.30      986.17     38.86 o 
   0  -2  12       35.76       26.56      6.89 o 
   1  -2  12        0.01        1.97      4.92 o 
   2  -2  12       88.13       90.99     11.80 o 
   3  -2  12      101.78       83.12     11.31 o 
   4  -2  12      465.35      492.84     25.58 o 
   5  -2  12       51.57       54.10     10.33 o 
   6  -2  12      173.33      226.25     17.71 o 
   7  -2  12        5.81        0.00      6.89 o 
 -13  -1  12        0.01        1.04      5.81 o 
 -12  -1  12       16.02       11.58      6.62 o 
 -11  -1  12        1.86        0.00      5.44 o 
 -10  -1  12      143.96      135.39     10.05 o 
  -9  -1  12       14.02       13.90      5.08 o 
  -8  -1  12       26.82       23.32      5.38 o 
  -7  -1  12        0.69        1.77      4.34 o 
  -6  -1  12      125.07      103.51      9.59 o 
  -5  -1  12      719.49      583.03     64.92 o 
  -4  -1  12       33.67       21.15      6.39 o 
  -3  -1  12      210.05      244.94     15.74 o 
  -2  -1  12      721.45      640.39     28.04 o 
  -1  -1  12       16.02       14.26      5.90 o 
   0  -1  12        2.66        4.43      5.41 o 
   1  -1  12      100.47      119.03     10.82 o 
   2  -1  12        6.14        0.00      5.41 o 
   3  -1  12      163.56      159.85     13.77 o 
   4  -1  12       11.05       13.28      7.38 o 
   5  -1  12        6.46       25.58      7.87 o 
   6  -1  12        4.42        0.00      6.89 o 
   7  -1  12        0.44        3.93      7.38 o 
 -13   0  12      106.54      115.90      9.48 o 
 -12   0  12      191.42      193.27     10.69 o 
 -11   0  12       25.06       28.37      5.53 o 
 -10   0  12       66.27       70.81      8.12 o 
  -9   0  12      209.48      207.09     11.62 o 
  -8   0  12        4.41        3.45      3.45 o 
  -7   0  12        8.27        8.89      4.34 o 
  -6   0  12     1029.98     1054.33     29.39 o 
  -5   0  12      121.41      138.70     11.80 o 
  -4   0  12      575.43      571.53     25.58 o 
  -3   0  12        7.43        4.92      5.41 o 
  -2   0  12       26.40       30.49      6.89 o 
  -1   0  12       19.26       16.72      5.90 o 
   0   0  12       27.76       24.59      6.89 o 
   1   0  12        3.13        0.00      4.43 o 
   2   0  12       28.98       30.00      7.38 o 
   3   0  12       31.79       30.49      7.87 o 
   4   0  12       19.32       22.63      7.87 o 
   5   0  12       67.15       94.44     12.79 o 
   6   0  12        9.62        0.00      5.90 o 
 -14   1  12       10.26       14.13      6.93 o 
 -13   1  12      104.22      121.76     11.20 o 
 -12   1  12      113.22      127.03     10.71 o 
 -11   1  12        2.85        1.90      4.72 o 
 -10   1  12       42.59       36.05      6.37 o 
  -9   1  12       58.00       56.26      6.78 o 
  -8   1  12      447.65      467.30     16.87 o 
  -7   1  12       86.77       84.74      8.61 o 
  -6   1  12        0.51        0.00      4.92 o 
  -5   1  12      112.87      136.74     12.30 o 
  -4   1  12       82.29       81.65      9.84 o 
  -3   1  12       17.11        7.87      5.41 o 
  -2   1  12        3.14        6.89      5.41 o 
  -1   1  12       14.97       19.18      5.90 o 
   0   1  12       28.30       29.02      6.89 o 
   1   1  12       18.38        9.35      5.90 o 
   2   1  12        4.80        1.97      5.41 o 
   3   1  12       19.88       11.80      6.89 o 
   4   1  12       41.66       37.38      9.35 o 
   5   1  12        0.02        0.00      5.90 o 
   6   1  12        3.66        7.87      7.87 o 
 -14   2  12        3.51        1.69      5.90 o 
 -13   2  12        1.20        0.00      5.67 o 
 -12   2  12       28.73       43.18      7.87 o 
 -11   2  12      184.68      191.69     11.62 o 
 -10   2  12       31.66       37.21      6.26 o 
  -9   2  12       49.18       54.86      6.78 o 
  -8   2  12      613.09      666.69     21.39 o 
  -7   2  12      312.66      317.74     18.69 o 
  -6   2  12      582.76      613.90     21.13 o 
  -5   2  12       26.96       24.21      5.03 o 
  -4   2  12       11.88       10.57      5.90 o 
  -3   2  12        2.72        4.92      4.92 o 
  -2   2  12        2.52        6.89      4.92 o 
  -1   2  12       82.83       62.96      8.85 o 
   0   2  12       30.35       39.35      7.87 o 
   1   2  12       28.92       23.61      7.38 o 
   2   2  12        1.15        0.49      5.41 o 
   3   2  12        1.01        2.46      5.41 o 
   4   2  12       42.29       40.33      6.72 o 
   5   2  12        8.11        8.85      8.36 o 
 -14   3  12       24.63       21.97      7.28 o 
 -13   3  12       85.94       75.80      9.09 o 
 -12   3  12        3.19        0.00      4.36 o 
 -11   3  12        0.04        0.00      4.48 o 
 -10   3  12      134.09      137.17      9.56 o 
  -9   3  12      476.76      506.08     18.26 o 
  -8   3  12      121.37      130.34     13.28 o 
  -7   3  12      317.14      359.12     15.33 o 
  -6   3  12       24.81       22.72      5.41 o 
  -5   3  12       29.95       16.83      4.83 o 
  -4   3  12        4.48        5.59      4.43 o 
  -3   3  12        5.31        6.63      4.25 o 
  -2   3  12       19.17       15.60      4.96 o 
  -1   3  12      194.12      164.27     10.35 o 
   0   3  12        1.75        2.56      4.09 o 
   1   3  12       17.17       10.72      4.91 o 
   2   3  12       18.67       17.94      6.89 o 
   3   3  12       70.82       73.89      8.85 o 
   4   3  12       15.43        6.39      7.87 o 
 -14   4  12       18.15       26.03      7.07 o 
 -13   4  12        3.52        5.93      5.44 o 
 -12   4  12       21.77       29.16      6.37 o 
 -11   4  12       58.87       62.32      9.59 o 
 -10   4  12       33.53       52.20      7.12 o 
  -9   4  12       13.52       14.76      7.38 o 
  -8   4  12     1039.42     1057.49     41.81 o 
  -7   4  12        9.74       15.25      5.03 o 
  -6   4  12      162.65      184.88     10.98 o 
  -5   4  12       66.41       62.42      7.13 o 
  -4   4  12        6.48        2.30      4.00 o 
  -3   4  12       40.67       34.44      6.64 o 
  -2   4  12       24.59       15.43      4.46 o 
  -1   4  12       62.27       56.51      7.38 o 
   0   4  12       64.04       61.98      7.87 o 
   1   4  12        2.42        1.34      4.25 o 
   2   4  12       16.21       18.20      8.85 o 
   3   4  12      123.81      103.29     15.74 o 
 -14   5  12        0.27        0.00      5.44 o 
 -13   5  12       35.37       30.55      6.85 o 
 -12   5  12        1.57        0.00      4.96 o 
 -11   5  12       92.11       88.14     14.51 o 
 -10   5  12       40.40       36.40      8.85 o 
  -9   5  12      204.51      197.73     15.74 o 
  -8   5  12       92.28       87.06     11.31 o 
  -7   5  12       33.19       27.23      7.62 o 
  -6   5  12        2.02        0.00      3.99 o 
  -5   5  12       15.58       10.55      4.61 o 
  -4   5  12      362.46      393.01     16.56 o 
  -3   5  12       31.79       35.16      6.15 o 
  -2   5  12       28.05       27.19      5.54 o 
  -1   5  12       68.80       62.28      7.62 o 
   0   5  12       24.55       16.72      8.85 o 
   1   5  12       28.62       17.71      9.35 o 
   2   5  12        3.56        5.90      7.87 o 
 -14   6  12       31.09       35.09     11.80 o 
 -13   6  12        1.16        3.23      5.44 o 
 -12   6  12        2.66        0.00      7.38 o 
 -11   6  12       19.58       27.54      8.36 o 
 -10   6  12       34.55       40.82      8.85 o 
  -9   6  12      122.17      111.65     12.79 o 
  -8   6  12        9.49        1.48      6.39 o 
  -7   6  12       15.55       11.97      5.03 o 
  -6   6  12        2.02        9.29      4.96 o 
  -5   6  12        7.08        8.36      6.39 o 
  -4   6  12      306.95      315.64     14.83 o 
  -3   6  12        8.43       12.14     11.80 o 
  -2   6  12        0.00        1.97      7.87 o 
  -1   6  12        2.59        6.89      8.36 o 
   0   6  12       18.43       13.77      9.35 o 
   1   6  12        0.00        0.00      7.87 o 
 -13   7  12        2.26        2.95      7.38 o 
 -12   7  12       53.56       75.25     12.30 o 
 -11   7  12        9.77       15.74      8.36 o 
 -10   7  12       43.00       37.38      8.85 o 
  -9   7  12       11.02       12.30      6.89 o 
  -8   7  12       16.76        9.84      7.38 o 
  -7   7  12       46.30       49.03      6.93 o 
  -6   7  12        0.49        0.00      4.46 o 
  -5   7  12       22.13       20.79      5.90 o 
  -4   7  12       45.64       42.79     11.31 o 
  -3   7  12      119.63      100.83     14.76 o 
  -2   7  12       55.83       48.20     11.80 o 
  -1   7  12        8.49       16.72      9.35 o 
   0   7  12        0.59        6.39      8.85 o 
 -12   8  12       37.34       57.06     10.82 o 
 -11   8  12        5.91        5.90      7.38 o 
 -10   8  12        9.15       17.71      7.87 o 
  -9   8  12       19.90       24.10      7.87 o 
  -8   8  12        0.22        1.97      6.39 o 
  -7   8  12       34.63       32.14      6.72 o 
  -6   8  12       29.67       22.13      9.84 o 
  -5   8  12        8.84        5.41      8.85 o 
  -4   8  12       22.14       19.18      9.84 o 
  -3   8  12       22.12       14.76      9.84 o 
  -2   8  12        0.34        0.00      8.85 o 
 -11   9  12       18.71       29.02      9.84 o 
 -10   9  12       18.32       25.08      8.85 o 
  -9   9  12        4.88        3.44      6.89 o 
  -7   9  12       43.62       33.94     11.31 o 
  -6   9  12        3.96        5.90      9.35 o 
  -5   9  12       35.05       23.61     10.82 o 
  -4   9  12        2.86        0.00      9.84 o 
  -1 -13  13        7.49        5.90     11.31 o 
   0 -13  13        0.37        8.85     10.82 o 
   1 -13  13       24.60       21.64     12.30 o 
   2 -13  13        5.62        6.89     10.82 o 
   3 -13  13        8.38        4.81      6.10 o 
   4 -13  13        0.05        2.13      6.00 o 
   5 -13  13        1.65        0.00      5.44 o 
  -4 -12  13       25.06       14.26     13.28 o 
  -3 -12  13        9.28        5.41     11.80 o 
  -2 -12  13        0.01        2.46     10.33 o 
  -1 -12  13        0.45        0.00      8.85 o 
   0 -12  13       18.21       23.12     11.80 o 
   1 -12  13       17.54       25.38      6.55 o 
   2 -12  13        0.25        0.00      5.28 o 
   3 -12  13       59.81       56.24      8.61 o 
   4 -12  13       42.53       35.71      7.55 o 
   5 -12  13        0.90        0.49      6.89 o 
   6 -12  13        1.09        0.00      7.38 o 
  -5 -11  13        5.76        0.00     12.30 o 
  -4 -11  13        1.35        0.00     10.33 o 
  -3 -11  13        9.50       21.15     12.30 o 
  -2 -11  13        0.10       12.79     11.80 o 
  -1 -11  13       32.31       40.97      8.12 o 
   0 -11  13       42.53       45.21      7.38 o 
   1 -11  13        4.21        0.00      4.99 o 
   2 -11  13      165.47      163.24     15.00 o 
   3 -11  13       36.23       38.25      9.84 o 
   4 -11  13      161.87      170.18     15.25 o 
   5 -11  13       26.68       20.66      8.36 o 
   6 -11  13        5.22       13.28      8.36 o 
   7 -11  13        0.21        0.00      7.87 o 
  -6 -10  13       26.00       19.67     13.28 o 
  -5 -10  13       49.16       47.71     14.26 o 
  -4 -10  13        0.46        0.00     10.33 o 
  -3 -10  13       12.57        6.93     10.82 o 
  -2 -10  13       40.53       34.13      6.82 o 
  -1 -10  13       55.87       46.83      7.55 o 
   0 -10  13       15.89       12.67      5.64 o 
   1 -10  13        4.04        4.99      5.36 o 
   2 -10  13       96.58       99.03      9.45 o 
   3 -10  13       28.49       27.54      8.85 o 
   4 -10  13        0.20        0.49      7.38 o 
   5 -10  13      138.31      147.56     14.76 o 
   6 -10  13        1.41        0.98      6.89 o 
   7 -10  13       33.11       35.91     10.33 o 
   8 -10  13        0.07        0.00      7.87 o 
  -8  -9  13        1.39       16.72     12.30 o 
  -7  -9  13       20.94        8.36     12.30 o 
  -6  -9  13       39.94       31.97     13.77 o 
  -5  -9  13        1.84        7.41      5.50 o 
  -4  -9  13       43.27       54.90      7.73 o 
  -3  -9  13        0.00        7.30      4.99 o 
  -2  -9  13        4.35        0.00      4.24 o 
  -1  -9  13       45.18       37.14      6.46 o 
   0  -9  13       46.41       45.40      6.72 o 
   1  -9  13        3.04        6.05      6.64 o 
   2  -9  13      270.86      276.91     18.69 o 
   3  -9  13       15.91       18.20      7.38 o 
   4  -9  13        0.93        0.00      5.90 o 
   5  -9  13       47.10       48.69     10.33 o 
   6  -9  13       29.03       41.81     10.33 o 
   7  -9  13        3.96        3.44      7.38 o 
   8  -9  13      204.99      188.38     18.20 o 
  -8  -8  13        6.01       12.79     11.31 o 
  -7  -8  13      158.48      153.86     11.46 o 
  -6  -8  13       15.77       22.15      6.82 o 
  -5  -8  13       78.62       78.96     11.80 o 
  -4  -8  13        0.67        0.00      4.67 o 
  -3  -8  13       10.43       12.30      8.12 o 
  -2  -8  13      151.76      139.90     10.15 o 
  -1  -8  13        2.71        1.66      4.17 o 
   0  -8  13        6.76        9.57      8.36 o 
   1  -8  13      273.43      269.54     17.21 o 
   2  -8  13       34.75       30.49      8.36 o 
   3  -8  13      754.89      765.32     34.92 o 
   4  -8  13       18.24       12.30      7.38 o 
   5  -8  13       16.42        7.87      7.38 o 
   6  -8  13        4.35        2.95      6.39 o 
   7  -8  13      211.61      203.14     18.20 o 
   8  -8  13       27.71       21.64      9.84 o 
  -9  -7  13        3.96        9.65      6.64 o 
  -8  -7  13       17.89       12.79     16.23 o 
  -7  -7  13        0.66        3.63      8.12 o 
  -6  -7  13      112.09      139.48     10.51 o 
  -5  -7  13      166.28      172.42     11.09 o 
  -4  -7  13      162.49      162.00     10.57 o 
  -3  -7  13       24.47       30.58      7.62 o 
  -2  -7  13       11.41        9.87      6.39 o 
  -1  -7  13        9.78       22.70      7.38 o 
   0  -7  13       67.30       73.78     10.82 o 
   1  -7  13       32.16       36.40      8.36 o 
   2  -7  13       55.35       66.89     10.82 o 
   3  -7  13       92.63       97.39     12.79 o 
   4  -7  13       23.47       20.17      7.38 o 
   5  -7  13       10.51       20.66      7.87 o 
   6  -7  13        0.12       10.33      7.38 o 
   7  -7  13        0.09        0.98      7.87 o 
   8  -7  13       10.24       11.80      9.35 o 
 -10  -6  13       43.39       63.09      8.82 o 
  -9  -6  13       51.21       63.24      8.71 o 
  -8  -6  13        5.98        3.19      5.23 o 
  -7  -6  13       49.61       46.78      7.18 o 
  -6  -6  13        0.10        2.84      4.68 o 
  -5  -6  13        8.47        4.85      4.82 o 
  -4  -6  13      190.91      213.40     11.56 o 
  -3  -6  13        0.87        0.00      4.36 o 
  -2  -6  13      436.12      433.49     16.50 o 
  -1  -6  13     1638.14     1620.66     59.02 o 
   0  -6  13       58.83       52.14      9.84 o 
   1  -6  13      166.67      189.36     15.25 o 
   2  -6  13      471.29      470.70     25.08 o 
   3  -6  13      543.98      515.46     26.56 o 
   4  -6  13       97.00       87.55     12.30 o 
   5  -6  13       46.67       48.20      9.84 o 
   6  -6  13        2.41        0.98      6.89 o 
   7  -6  13       20.48       29.51      9.84 o 
   8  -6  13       13.29       22.63      9.84 o 
 -11  -5  13      141.71      155.54     32.46 o 
 -10  -5  13        0.01        0.00      5.81 o 
  -9  -5  13       46.64       40.95      7.28 o 
  -8  -5  13        1.98        1.36      5.36 o 
  -7  -5  13        0.05        3.63      4.74 o 
  -6  -5  13       30.50       32.27      6.50 o 
  -5  -5  13       84.84       85.77      8.12 o 
  -4  -5  13      121.15      117.85      8.82 o 
  -3  -5  13      472.76      486.42     19.92 o 
  -2  -5  13     5039.02     4976.08    158.38 o 
  -1  -5  13       46.23       43.28      9.35 o 
   0  -5  13      141.87      124.44     12.30 o 
   1  -5  13        0.18        0.00      4.92 o 
   2  -5  13       88.39       84.11     11.31 o 
   3  -5  13        4.84        1.97      5.90 o 
   4  -5  13       13.45        9.84      6.89 o 
   5  -5  13      150.15      165.26     15.25 o 
   6  -5  13      276.57      301.01     21.15 o 
   7  -5  13        2.19        2.95      6.89 o 
   8  -5  13       52.71       39.84     10.82 o 
 -11  -4  13       49.60       69.40     12.05 o 
 -10  -4  13       30.62       27.07      7.33 o 
  -9  -4  13       31.94       21.40      6.39 o 
  -8  -4  13       87.70      106.04      9.57 o 
  -7  -4  13      657.18      630.92     46.73 o 
  -6  -4  13      101.35      118.13     19.43 o 
  -5  -4  13      142.49      135.21      9.17 o 
  -4  -4  13       36.90       30.58      6.08 o 
  -3  -4  13     1053.81     1031.91     40.82 o 
  -2  -4  13     1166.00     1141.59     44.27 o 
  -1  -4  13       90.02      115.59     12.30 o 
   0  -4  13      460.15      425.95     22.13 o 
   1  -4  13       51.23       54.10      8.85 o 
   2  -4  13       19.84       19.18      7.87 o 
   3  -4  13      149.02      139.19     13.77 o 
   4  -4  13      312.34      325.12     21.15 o 
   5  -4  13      121.47      111.65     13.77 o 
   6  -4  13       90.65       86.57     13.28 o 
   7  -4  13        4.29        0.00      7.38 o 
 -12  -3  13      105.70      115.72     11.34 o 
 -11  -3  13       11.26       15.66      6.82 o 
 -10  -3  13        6.70        5.21      5.73 o 
  -9  -3  13        3.12        4.83      5.44 o 
  -8  -3  13       26.70       30.32      6.37 o 
  -7  -3  13       36.24       33.35      6.23 o 
  -6  -3  13      473.94      460.72     17.03 o 
  -5  -3  13        4.16        5.07      7.62 o 
  -4  -3  13      396.46      388.07     21.15 o 
  -3  -3  13       67.89       71.81     10.33 o 
  -2  -3  13      382.61      405.29     21.15 o 
  -1  -3  13      116.53      138.70     12.30 o 
   0  -3  13       93.73       70.83     10.33 o 
   1  -3  13      185.63      163.79     13.28 o 
   2  -3  13       50.57       46.73      9.35 o 
   3  -3  13       26.81       21.15      7.87 o 
   4  -3  13      633.50      602.03     30.00 o 
   5  -3  13      220.61      248.88     18.69 o 
   6  -3  13      229.39      244.45     19.18 o 
   7  -3  13       48.48       61.48     12.30 o 
 -12  -2  13        0.18        2.95      5.88 o 
 -11  -2  13      378.66      399.75     17.93 o 
 -10  -2  13       73.52       89.03      9.31 o 
  -9  -2  13      344.78      355.11     17.71 o 
  -8  -2  13       35.57       39.18      6.85 o 
  -7  -2  13      666.79      675.09     22.23 o 
  -6  -2  13       95.81       91.19      7.82 o 
  -5  -2  13       39.76       42.79      8.36 o 
  -4  -2  13      139.13      120.01     11.31 o 
  -3  -2  13        2.08        0.00      4.92 o 
  -2  -2  13        1.10        2.46      5.41 o 
  -1  -2  13      282.36      310.36     18.69 o 
   0  -2  13        0.04        6.39      5.90 o 
   1  -2  13        0.42        0.00      4.92 o 
   2  -2  13        3.46       16.72      6.89 o 
   3  -2  13      472.98      436.27     24.10 o 
   4  -2  13        0.10        5.41      6.89 o 
   5  -2  13        0.58        0.49      7.38 o 
   6  -2  13       33.17       45.74     10.33 o 
 -13  -1  13       33.58       44.51      8.46 o 
 -12  -1  13      499.49      521.57     21.00 o 
 -11  -1  13      140.56      156.69     14.26 o 
 -10  -1  13        0.04        0.00      4.83 o 
  -9  -1  13        1.25        0.00      4.72 o 
  -8  -1  13       13.54       13.90      5.38 o 
  -7  -1  13       28.57       27.52      5.38 o 
  -6  -1  13       15.54       12.79      6.39 o 
  -5  -1  13       80.91       66.89      9.35 o 
  -4  -1  13      739.49      705.32     30.49 o 
  -3  -1  13       91.49       67.88      9.35 o 
  -2  -1  13        0.10        9.84      6.39 o 
  -1  -1  13       12.31        7.38      5.90 o 
   0  -1  13       29.37       33.94      7.38 o 
   1  -1  13        2.06        1.48      5.41 o 
   2  -1  13      217.24      178.54     14.26 o 
   3  -1  13      235.48      234.12     17.71 o 
   4  -1  13      255.12      258.22     19.18 o 
   5  -1  13        3.69        0.00      6.39 o 
   6  -1  13       42.74       32.95      9.35 o 
 -13   0  13       89.20      114.62     17.46 o 
 -12   0  13      181.91      184.83     12.39 o 
 -11   0  13       44.37       45.06      7.42 o 
 -10   0  13       48.58       46.56      7.07 o 
  -9   0  13       68.83       73.61      7.82 o 
  -8   0  13       19.46       23.06      5.18 o 
  -7   0  13       20.22       28.53      7.38 o 
  -6   0  13       87.41       88.53     10.82 o 
  -5   0  13      327.34      302.00     18.69 o 
  -4   0  13      265.69      249.37     16.23 o 
  -3   0  13       70.50       52.63      8.85 o 
  -2   0  13        0.10        1.48      5.41 o 
  -1   0  13        7.58       20.17      6.39 o 
   0   0  13       68.20       71.32      9.84 o 
   1   0  13        6.56        6.39      5.90 o 
   2   0  13      151.77      141.16     13.28 o 
   3   0  13        5.62        1.97      5.90 o 
   4   0  13       60.83       81.16     12.30 o 
   5   0  13        1.24        0.00      6.89 o 
 -13   1  13       11.69        9.97      6.43 o 
 -12   1  13      197.98      223.43     13.36 o 
 -11   1  13        0.23        0.00      4.83 o 
 -10   1  13        5.85       11.67      5.03 o 
  -9   1  13       15.97       13.03      4.87 o 
  -8   1  13        3.42        0.00      5.41 o 
  -7   1  13       17.32       17.71      7.87 o 
  -6   1  13      366.96      337.41     19.67 o 
  -5   1  13      139.91      136.74     12.79 o 
  -4   1  13        0.30        0.49      4.92 o 
  -3   1  13      280.80      262.65     16.23 o 
  -2   1  13        0.09        3.44      4.92 o 
  -1   1  13        5.70        9.84      5.41 o 
   0   1  13       12.55        1.48      4.92 o 
   1   1  13       12.95       10.33      5.90 o 
   2   1  13        6.80        1.48      5.41 o 
   3   1  13        2.46        2.46      5.90 o 
   4   1  13       73.72       93.45     12.30 o 
   5   1  13        9.72        0.49      7.38 o 
 -13   2  13        0.21        3.52      5.73 o 
 -12   2  13       11.11        8.85      5.73 o 
 -11   2  13       20.61       27.61      6.26 o 
 -10   2  13        6.45        0.00      5.90 o 
  -9   2  13        1.24        4.43      6.39 o 
  -8   2  13       19.04       33.45      8.85 o 
  -7   2  13      905.83      882.88     37.38 o 
  -6   2  13        1.02        0.00      3.78 o 
  -5   2  13       33.12       20.44      8.61 o 
  -4   2  13       10.60       10.00      4.61 o 
  -3   2  13      164.02      183.46     13.77 o 
  -2   2  13       39.29       36.40      7.87 o 
  -1   2  13        9.33       18.20      5.90 o 
   0   2  13        2.52        0.00      4.43 o 
   1   2  13        6.44        5.90      5.41 o 
   2   2  13       26.68       21.64      7.87 o 
   3   2  13       25.58       24.57      5.88 o 
   4   2  13        0.03        5.58      4.96 o 
 -13   3  13        4.95        9.10      8.12 o 
 -12   3  13       80.41       88.11      9.37 o 
 -11   3  13       86.97       94.44     13.28 o 
 -10   3  13       29.07       24.10      7.87 o 
  -9   3  13       40.76       46.23      9.35 o 
  -8   3  13       82.82      100.83     12.30 o 
  -7   3  13      727.34      724.50     32.46 o 
  -6   3  13       97.18       94.02     23.12 o 
  -5   3  13       15.79       13.49      4.83 o 
  -4   3  13       99.62       84.82     15.49 o 
  -3   3  13       42.09       42.58      7.13 o 
  -2   3  13        6.02        7.30      5.41 o 
  -1   3  13       19.57       16.72      4.91 o 
   0   3  13        3.58       10.19      4.96 o 
   1   3  13        1.15        2.50      4.46 o 
   2   3  13       14.69        1.90      4.72 o 
   3   3  13       60.34       58.04     12.79 o 
 -13   4  13        6.36        0.00      4.91 o 
 -12   4  13        0.45       12.30      8.36 o 
 -11   4  13        9.81       10.82      7.87 o 
 -10   4  13       43.10       32.46      8.36 o 
  -9   4  13       32.64       26.07      7.87 o 
  -8   4  13      112.60      101.81     12.30 o 
  -7   4  13       18.31       17.08      5.03 o 
  -6   4  13        5.30        8.73      4.83 o 
  -5   4  13       31.83       28.78      5.67 o 
  -4   4  13        6.57        4.77      4.46 o 
  -3   4  13        1.75        0.00      4.09 o 
  -2   4  13        1.11        6.89      4.72 o 
  -1   4  13        0.00        0.00      4.00 o 
   0   4  13       87.14       88.77      8.74 o 
   1   4  13       22.52       16.72      8.85 o 
   2   4  13        7.65        4.92      8.36 o 
 -13   5  13        4.46        6.89      7.87 o 
 -12   5  13       18.62       24.59      8.85 o 
 -11   5  13        0.03        6.39      7.38 o 
 -10   5  13      236.39      285.77     19.67 o 
  -9   5  13       79.23       78.20     11.31 o 
  -8   5  13        0.99        8.36      6.39 o 
  -7   5  13        7.06       11.94      5.18 o 
  -6   5  13      233.11      291.35     24.10 o 
  -5   5  13       90.64       87.70      8.26 o 
  -4   5  13       13.19       12.98      5.18 o 
  -3   5  13       16.08       11.61      5.08 o 
  -2   5  13       10.35       10.62      4.91 o 
  -1   5  13        6.74        3.44      8.36 o 
   0   5  13        5.77        0.00      7.38 o 
   1   5  13       18.68        5.90      8.36 o 
 -13   6  13       29.71       20.17      9.35 o 
 -12   6  13       15.56       30.00      9.84 o 
 -11   6  13        1.19        8.36      7.87 o 
 -10   6  13        2.65        0.00      5.90 o 
  -9   6  13       44.49       51.64      9.84 o 
  -8   6  13        0.03        1.48      6.39 o 
  -7   6  13       42.09       33.84      8.85 o 
  -6   6  13       14.60       10.97      5.44 o 
  -5   6  13        4.80        0.00      4.48 o 
  -4   6  13       14.65       12.84      5.32 o 
  -3   6  13       34.40       35.26     12.05 o 
  -2   6  13        5.14        7.87      8.85 o 
  -1   6  13       12.57        8.36      9.84 o 
   0   6  13        0.53        0.00      7.87 o 
 -12   7  13       34.04       45.25     10.82 o 
 -11   7  13        1.13        0.00      6.39 o 
 -10   7  13       17.43       27.54      8.85 o 
  -9   7  13        2.46       12.79      7.87 o 
  -8   7  13        7.50       18.69      7.87 o 
  -7   7  13       93.07       96.97      9.02 o 
  -6   7  13        0.51        3.23      5.08 o 
  -5   7  13       22.33       19.58      8.61 o 
  -4   7  13       24.54       11.31      9.35 o 
  -3   7  13       16.07       11.80      9.84 o 
  -2   7  13       15.85       13.77      9.35 o 
 -11   8  13        4.00        0.00      6.89 o 
 -10   8  13        4.69        6.39      7.38 o 
  -9   8  13       18.15       15.25      7.87 o 
  -8   8  13       29.89       50.66      9.84 o 
  -7   8  13        0.47        2.46      8.85 o 
  -6   8  13       35.29       27.05     11.31 o 
  -5   8  13        6.21        1.97      8.85 o 
  -4   8  13       74.19       73.78     14.26 o 
   0 -13  14        2.09        7.87     11.80 o 
   1 -13  14        0.14       12.30     11.31 o 
   2 -13  14       22.66       29.15      7.55 o 
   3 -13  14        0.08        3.93      7.38 o 
  -3 -12  14       39.04       63.94     16.23 o 
  -2 -12  14        8.82        9.35     11.31 o 
  -1 -12  14        9.74        0.00     10.33 o 
   0 -12  14       12.86       16.84      9.10 o 
   1 -12  14      118.60      124.45     14.02 o 
   2 -12  14       26.59       30.68      7.44 o 
   3 -12  14        0.39        0.00      6.39 o 
   4 -12  14        2.30        7.38      8.36 o 
   5 -12  14        2.94        9.84      7.87 o 
  -4 -11  14       46.32       39.84     13.77 o 
  -3 -11  14       75.52       68.86     15.74 o 
  -2 -11  14        0.17        0.00      5.90 o 
  -1 -11  14      102.41      108.41     10.28 o 
   0 -11  14       25.80       31.07      6.82 o 
   1 -11  14       21.66       25.91      6.72 o 
   2 -11  14       10.88        0.49      6.39 o 
   3 -11  14       11.20        3.93      6.89 o 
   4 -11  14        0.20        0.00      6.39 o 
   5 -11  14       12.33       18.69      8.85 o 
   6 -11  14        6.09        0.00      6.39 o 
  -6 -10  14        0.11        6.89     12.30 o 
  -5 -10  14       31.34       34.43     13.77 o 
  -4 -10  14        5.40       12.41      6.18 o 
  -3 -10  14        2.27        2.42      5.50 o 
  -2 -10  14       46.92       51.64      8.04 o 
  -1 -10  14       25.46       23.08      6.50 o 
   0 -10  14        4.05        4.16      5.90 o 
   1 -10  14      228.57      239.04     17.21 o 
   2 -10  14       14.86       10.82      7.38 o 
   3 -10  14       11.31        2.95      7.38 o 
   4 -10  14      108.33      121.98     14.76 o 
   5 -10  14       11.99       12.79      7.87 o 
   6 -10  14        0.11        0.98      7.38 o 
  -7  -9  14        2.65        0.00     10.82 o 
  -6  -9  14       54.88       60.99     15.25 o 
  -5  -9  14       96.22      124.75     10.62 o 
  -4  -9  14       76.51       68.86      8.62 o 
  -3  -9  14       47.44       47.75      7.44 o 
  -2  -9  14        0.53        3.27      5.28 o 
  -1  -9  14       16.70       20.59      5.90 o 
   0  -9  14       39.43       29.02      8.36 o 
   1  -9  14       26.42       28.04      8.85 o 
   2  -9  14      208.03      227.24     17.71 o 
   3  -9  14       16.23        8.36      7.38 o 
   4  -9  14        0.01        2.46      7.38 o 
   5  -9  14       24.46       24.10      9.35 o 
   6  -9  14      112.74      125.42     16.23 o 
   7  -9  14        9.98        8.36      8.85 o 
  -8  -8  14       24.53       32.95     13.77 o 
  -7  -8  14        0.65        0.00      5.57 o 
  -6  -8  14       14.61       15.23      6.18 o 
  -5  -8  14       74.63       97.76      9.80 o 
  -4  -8  14       17.03       24.06      6.26 o 
  -3  -8  14        6.83        2.23      5.08 o 
  -2  -8  14       66.08       51.55      7.63 o 
  -1  -8  14       28.91       26.56      8.36 o 
   0  -8  14       47.06       52.14     10.33 o 
   1  -8  14       36.75       43.28      9.84 o 
   2  -8  14        0.41        0.00      5.90 o 
   3  -8  14       35.93       34.43      9.35 o 
   4  -8  14       24.15       34.92      9.84 o 
   5  -8  14        0.15        0.00      6.89 o 
   6  -8  14       24.08       24.10      9.35 o 
   7  -8  14       23.82       16.23      8.85 o 
  -9  -7  14        7.61        0.00      5.95 o 
  -8  -7  14        4.33        0.00      5.57 o 
  -7  -7  14      195.52      176.76     12.05 o 
  -6  -7  14       32.71       42.73      9.10 o 
  -5  -7  14        9.07        7.87      5.44 o 
  -4  -7  14       10.98       13.28      5.54 o 
  -3  -7  14      278.39      273.03     13.31 o 
  -2  -7  14       20.06       24.59      7.87 o 
  -1  -7  14       64.39       62.96     10.33 o 
   0  -7  14       10.98        4.43      6.39 o 
   1  -7  14       70.58       70.83     11.31 o 
   2  -7  14       17.63       28.53      8.36 o 
   3  -7  14       41.42       47.22     10.33 o 
   4  -7  14        0.08        0.00      4.92 o 
   5  -7  14       10.12       16.72      7.87 o 
   6  -7  14        3.71        0.00      6.89 o 
   7  -7  14       48.39       59.02     12.30 o 
 -10  -6  14        7.56       10.82      6.82 o 
  -9  -6  14       52.19       40.64      7.82 o 
  -8  -6  14       96.47       86.21      9.69 o 
  -7  -6  14        4.68        0.00      6.15 o 
  -6  -6  14        0.00        0.00      6.89 o 
  -5  -6  14       18.41       25.67      6.15 o 
  -4  -6  14       37.09       42.31      6.72 o 
  -3  -6  14       10.56       13.28      6.89 o 
  -2  -6  14       14.15        6.89      5.90 o 
  -1  -6  14       91.79       66.89     10.33 o 
   0  -6  14       40.84       24.10      7.87 o 
   1  -6  14      212.59      194.77     15.25 o 
   2  -6  14        5.03        3.93      6.89 o 
   3  -6  14       79.70       69.84     10.82 o 
   4  -6  14        1.44        0.00      5.90 o 
   5  -6  14      109.76      115.59     14.76 o 
   6  -6  14        0.41        2.95      7.87 o 
   7  -6  14       12.34       23.61      9.35 o 
 -10  -5  14       12.91        8.06      6.10 o 
  -9  -5  14       30.29       32.58      7.44 o 
  -8  -5  14      170.21      165.05     11.34 o 
  -7  -5  14      148.38      160.54     10.98 o 
  -6  -5  14       33.50       28.28      6.15 o 
  -5  -5  14      235.81      249.17     12.66 o 
  -4  -5  14      109.77      102.31     12.30 o 
  -3  -5  14       57.22       52.14      9.35 o 
  -2  -5  14        5.01       18.69      6.89 o 
  -1  -5  14        2.94        3.44      6.39 o 
   0  -5  14       28.04       22.13      7.38 o 
   1  -5  14       20.02       22.13      7.38 o 
   2  -5  14       88.02       70.34     10.82 o 
   3  -5  14      302.66      286.75     19.67 o 
   4  -5  14      133.54      115.59     14.26 o 
   5  -5  14       12.75       16.72      8.36 o 
   6  -5  14      122.18       98.86     14.26 o 
 -11  -4  14      105.52      105.32     10.98 o 
 -10  -4  14       64.96       64.28      8.86 o 
  -9  -4  14      110.61      114.46     10.15 o 
  -8  -4  14      118.13      114.72     19.92 o 
  -7  -4  14       15.51       14.16      5.79 o 
  -6  -4  14       28.37       33.35      6.37 o 
  -5  -4  14      413.82      398.89     22.13 o 
  -4  -4  14      240.82      236.58     16.72 o 
  -3  -4  14       18.65       15.74      6.89 o 
  -2  -4  14      312.09      269.04     17.21 o 
  -1  -4  14       25.60       16.72      6.89 o 
   0  -4  14       54.41       42.30      8.85 o 
   1  -4  14       37.80       29.02      7.87 o 
   2  -4  14      441.73      407.75     23.12 o 
   3  -4  14        8.34        9.84      7.38 o 
   4  -4  14        7.15        8.85      7.38 o 
   5  -4  14       25.65       16.72      8.85 o 
   6  -4  14       20.28       13.28      8.85 o 
 -11  -3  14       40.73       48.26      8.62 o 
 -10  -3  14       55.82       69.10      8.73 o 
  -9  -3  14       16.37       11.79      6.26 o 
  -8  -3  14       17.83       13.04      8.36 o 
  -7  -3  14       21.34       22.46      6.02 o 
  -6  -3  14       63.52       54.60      9.84 o 
  -5  -3  14      286.70      276.91     18.20 o 
  -4  -3  14      307.26      316.26     18.69 o 
  -3  -3  14      928.44      895.67     37.38 o 
  -2  -3  14       86.12       89.52     10.82 o 
  -1  -3  14       59.05       68.86     10.33 o 
   0  -3  14        1.78        1.97      6.39 o 
   1  -3  14       94.08       80.17     11.31 o 
   2  -3  14      135.83      138.21     13.77 o 
   3  -3  14      116.27      117.55     13.77 o 
   4  -3  14       22.22       12.79      7.87 o 
   5  -3  14       14.02       23.12      8.85 o 
   6  -3  14       12.12       14.26      7.87 o 
 -12  -2  14       81.85       76.28      9.93 o 
 -11  -2  14       30.51       24.58      6.72 o 
 -10  -2  14       15.80       29.75      6.72 o 
  -9  -2  14        0.15        0.00      4.96 o 
  -8  -2  14       19.16       17.90      6.02 o 
  -7  -2  14      396.59      412.17     23.12 o 
  -6  -2  14       12.48        1.48      6.39 o 
  -5  -2  14       12.79        0.00      5.90 o 
  -4  -2  14        0.80        8.36      5.90 o 
  -3  -2  14      201.28      201.66     15.25 o 
  -2  -2  14      118.54      100.34     11.80 o 
  -1  -2  14       12.89        5.41      5.90 o 
   0  -2  14       38.22       43.28      8.85 o 
   1  -2  14       61.94       51.15      9.35 o 
   2  -2  14        0.04        0.00      5.41 o 
   3  -2  14      118.30      113.13     13.77 o 
   4  -2  14      105.41      102.80     14.26 o 
   5  -2  14       38.74       63.94     12.30 o 
 -12  -1  14        4.21        5.41      9.35 o 
 -11  -1  14       19.28       22.68      6.97 o 
 -10  -1  14        5.06        5.16      5.32 o 
  -9  -1  14        3.93        9.66      5.67 o 
  -8  -1  14        4.42       10.82      6.89 o 
  -7  -1  14     1021.13     1022.07     42.30 o 
  -6  -1  14      190.20      195.76     14.76 o 
  -5  -1  14       96.35       94.44     11.31 o 
  -4  -1  14      276.50      285.77     17.71 o 
  -3  -1  14      170.53      155.92     13.28 o 
  -2  -1  14       39.53       39.35      7.87 o 
  -1  -1  14       24.85       12.79      6.39 o 
   0  -1  14       63.55       60.50     10.33 o 
   1  -1  14      149.41      131.32     13.28 o 
   2  -1  14        5.77        2.95      6.39 o 
   3  -1  14        0.72        2.95      7.38 o 
   4  -1  14        1.07        5.41      7.38 o 
   5  -1  14       26.08       33.45      9.84 o 
 -12   0  14       31.27       30.24      6.85 o 
 -11   0  14        5.69       13.53      6.26 o 
 -10   0  14       30.78       40.82      9.35 o 
  -9   0  14       38.65       33.45      8.85 o 
  -8   0  14      603.21      602.52     29.51 o 
  -7   0  14        0.06        0.00      5.41 o 
  -6   0  14        5.45        0.00      5.90 o 
  -5   0  14        0.62        5.41      5.90 o 
  -4   0  14        0.04        1.48      5.41 o 
  -3   0  14       26.03       18.69      6.89 o 
  -2   0  14      102.70       82.14     10.82 o 
  -1   0  14        0.32        3.44      5.41 o 
   0   0  14      234.83      213.46     15.74 o 
   1   0  14        0.32        0.00      4.92 o 
   2   0  14       58.34       48.69      9.84 o 
   3   0  14        8.12        6.89      6.39 o 
   4   0  14       39.20       42.30      9.84 o 
 -13   1  14      210.30      234.86     14.36 o 
 -12   1  14       24.56       28.04      9.35 o 
 -11   1  14        5.98       14.76      8.36 o 
 -10   1  14        0.00       10.82      6.89 o 
  -9   1  14        5.72        5.90      6.39 o 
  -8   1  14      347.77      362.99     21.64 o 
  -7   1  14      197.86      203.63     16.23 o 
  -6   1  14      222.69      234.94     12.74 o 
  -5   1  14        1.78        0.00      4.92 o 
  -4   1  14       23.91       20.17      6.89 o 
  -3   1  14       81.36       72.79     10.33 o 
  -2   1  14        0.13        1.48      5.41 o 
  -1   1  14        0.01        0.00      5.41 o 
   0   1  14        0.31        0.00      4.92 o 
   1   1  14        7.66        0.98      5.90 o 
   2   1  14       98.32       89.03     12.30 o 
   3   1  14      154.17      182.97     15.74 o 
 -13   2  14      178.13      207.56     18.20 o 
 -12   2  14        6.80        8.85      7.87 o 
 -11   2  14        6.91       18.20      7.87 o 
 -10   2  14      168.66      150.51     14.26 o 
  -9   2  14        0.76        0.00      6.89 o 
  -8   2  14      130.29      148.05     13.77 o 
  -7   2  14        0.80       15.25      7.38 o 
  -6   2  14       34.33       36.58      5.91 o 
  -5   2  14        0.93        0.00      4.34 o 
  -4   2  14       37.64       47.66     14.51 o 
  -3   2  14        3.78        4.32      4.46 o 
  -2   2  14      120.14       82.63     10.82 o 
  -1   2  14       80.84       73.29     10.82 o 
   0   2  14      123.03      107.72     12.30 o 
   1   2  14       69.17       56.94      7.56 o 
   2   2  14       71.60       74.72      8.82 o 
   3   2  14        8.06        9.22      5.79 o 
 -13   3  14       42.04       51.15     11.80 o 
 -12   3  14        0.01        0.00      6.39 o 
 -11   3  14        1.27        0.00      6.39 o 
 -10   3  14       19.47       25.08      8.36 o 
  -9   3  14       11.51       13.77      7.38 o 
  -8   3  14      101.83       80.17     11.80 o 
  -7   3  14      156.73      179.53     14.76 o 
  -6   3  14       54.65       40.54      6.43 o 
  -5   3  14        0.06        0.00      5.41 o 
  -4   3  14        6.82        4.75      4.36 o 
  -3   3  14        0.19        4.77      4.69 o 
  -2   3  14       35.06       26.34      6.15 o 
  -1   3  14        0.38        0.00      4.36 o 
   0   3  14       35.00       27.15      6.15 o 
   1   3  14        0.16        2.32      4.72 o 
   2   3  14        3.25        8.85      8.85 o 
 -12   4  14        5.13        2.95      7.38 o 
 -11   4  14        0.39        0.00      5.90 o 
 -10   4  14        2.88        5.90      7.38 o 
  -9   4  14        0.70        2.95      6.39 o 
  -8   4  14       10.61       18.20      7.38 o 
  -7   4  14       29.02       14.26      7.38 o 
  -6   4  14        4.88        3.73      4.69 o 
  -5   4  14       34.56       28.08      5.88 o 
  -4   4  14        0.03        0.00      4.83 o 
  -3   4  14        8.29        2.32      4.72 o 
  -2   4  14       11.56        2.85      7.87 o 
  -1   4  14        0.50        0.00      4.72 o 
   0   4  14        0.47        7.87      8.36 o 
   1   4  14       94.70       80.17     14.26 o 
 -12   5  14        2.01       24.10      9.35 o 
 -11   5  14        3.26       13.28      7.87 o 
 -10   5  14       90.24       95.91     13.28 o 
  -9   5  14        7.35       12.79      7.38 o 
  -8   5  14       28.49       31.48      8.85 o 
  -7   5  14       29.15       24.10      8.36 o 
  -6   5  14        1.63        0.00      4.92 o 
  -5   5  14       25.09       24.04      6.02 o 
  -4   5  14       45.32       43.95      6.85 o 
  -3   5  14       11.46        6.12      5.08 o 
  -2   5  14        1.32        0.63      4.72 o 
  -1   5  14        0.29        0.00      7.87 o 
 -12   6  14      102.47      109.68     15.25 o 
 -11   6  14       30.40       30.00      9.35 o 
 -10   6  14        1.66       13.77      7.38 o 
  -9   6  14       12.84       16.72      8.36 o 
  -8   6  14        8.96       10.82      7.38 o 
  -7   6  14        0.32        0.00      5.41 o 
  -6   6  14       17.15       20.29      6.02 o 
  -5   6  14       44.05       35.76      6.58 o 
  -4   6  14       40.92       52.93      7.56 o 
  -3   6  14       19.40       27.05     10.82 o 
  -2   6  14       21.07       25.08     10.82 o 
 -10   7  14        1.44        0.98      7.38 o 
  -9   7  14        5.41        0.00      6.89 o 
  -8   7  14      138.62      184.94     16.23 o 
  -7   7  14       53.29       59.51     10.82 o 
  -6   7  14        0.01        0.38      5.18 o 
  -5   7  14        0.00        1.48      9.35 o 
  -4   7  14        0.94        2.46      9.35 o 
  -1 -12  15       16.15       13.77     11.80 o 
   0 -12  15       18.97       30.00      8.85 o 
   1 -12  15        9.57       10.33      7.38 o 
   2 -12  15       25.87       20.66      8.85 o 
  -3 -11  15        0.41       11.31     11.31 o 
  -2 -11  15        2.16        0.93      5.88 o 
  -1 -11  15       16.88       12.30      7.38 o 
   0 -11  15        3.01        4.43      7.38 o 
   1 -11  15        0.67        0.00      6.89 o 
   2 -11  15        1.27        0.00      6.39 o 
   3 -11  15       15.26       18.69      8.85 o 
   4 -11  15       17.89       16.72      8.85 o 
  -5 -10  15        9.21       15.25     12.79 o 
  -4 -10  15        0.45        0.00      5.36 o 
  -3 -10  15       29.47       45.09      7.64 o 
  -2 -10  15       23.47       26.56      8.36 o 
  -1 -10  15       94.72      101.32     12.79 o 
   0 -10  15        0.23        0.00      5.90 o 
   1 -10  15        5.53        7.87      7.87 o 
   2 -10  15        4.33        0.49      6.89 o 
   3 -10  15        9.10       19.18      8.85 o 
   4 -10  15        0.00        9.84      7.87 o 
   5 -10  15       48.95       25.08      9.84 o
[truncated: 28,002 more chars]
